# Supplementary material for: The intrinsically disordered protein TgIST from Toxoplasma gondii inhibits STAT1 signaling by blocking cofactor recruitment
Source: Nat Commun. 2022 Jul 13;13:4047. doi: 10.1038/s41467-022-31720-7 (PMC9279507; doi:10.1038/s41467-022-31720-7)
Supplement: Supplementary file 4 — Supplementary Data 1 [file 41467_2022_31720_MOESM4_ESM.xlsx]

## Sheet: MS Analysis
Supplementary Data 1. Summary of mass spectrometry analysis of human and Toxoplasma proteins immunoprecipitated with TgIST-Ty in U3A-STAT1 cells
					Total spectrum count	Total unique spectrum count	Total unique peptide count	Protein identification probability	Total spectrum count	Total unique spectrum count	Total unique peptide count	Protein identification probability	Total spectrum count	Total unique spectrum count	Total unique peptide count	Protein identification probability	Total spectrum count	Total unique spectrum count	Total unique peptide count	Protein identification probability	Total spectrum count	Total unique spectrum count	Total unique peptide count	Protein identification probability	Total spectrum count	Total unique spectrum count	Total unique peptide count	Protein identification probability
				Experiment	Exp.1	Exp.1	Exp.1	Exp.1	Exp.1	Exp.1	Exp.1	Exp.1	Exp.2	Exp.2	Exp.2	Exp.2	Exp.2	Exp.2	Exp.2	Exp.2	Exp.3	Exp.3	Exp.3	Exp.3	Exp.3	Exp.3	Exp.3	Exp.3
				Sample	1	1	1	1	2	2	2	2	3	3	3	3	4	4	4	4	5	5	5	5	6	6	6	6
				Cell line	U3A-STAT1				U3A-STAT1				U3A-STAT1				U3A-STAT1				U3A-STAT1				U3A-STAT1
				Condition	IFN	IFN	IFN	IFN	Tg/IFN	Tg/IFN	Tg/IFN	Tg/IFN	IFN	IFN	IFN	IFN	Tg/IFN	Tg/IFN	Tg/IFN	Tg/IFN	IFN	IFN	IFN	IFN	Tg/IFN	Tg/IFN	Tg/IFN	Tg/IFN
Organism	Identified Protein	Gene annotation	MW	T-Test (p-value)(p < 0.05)
Humana	TMED2_HUMAN	Transmembrane emp24 domain-containing protein 2 OS=Homo sapiens GN=TMED2 PE=1 SV=1	23 kDa	< 0.00010	0	0	0	0.32	1	1	1	0.96	0	0	0	0	1	1	1	0.97	0	0	0	0	1	1	1	0.93
	STAT1_HUMAN	Signal transducer and activator of transcription 1-alpha/beta OS=Homo sapiens GN=STAT1 PE=1 SV=2	87 kDa	0.002	5	5	5	1	147	55	33	1	3	3	3	1	191	65	35	1	2	2	2	1	213	85	42	1
	RBBP4_HUMAN	Histone-binding protein RBBP4 OS=Homo sapiens GN=RBBP4 PE=1 SV=3	48 kDa	0.0024	2	2	2	1	28	17	12	1	1	1	1	0.78	43	24	16	1	2	2	2	1	35	22	13	1
	TMED9_HUMAN	Transmembrane emp24 domain-containing protein 9 OS=Homo sapiens GN=TMED9 PE=1 SV=2	27 kDa	0.0034	4	4	3	1	6	6	5	1	4	4	3	1	6	5	4	1	3	3	2	1	5	5	4	1
	HDAC1_HUMAN	Histone deacetylase 1 OS=Homo sapiens GN=HDAC1 PE=1 SV=1	55 kDa	0.0051	18	16	12	1	29	20	14	1	4	4	4	1	32	23	16	1	6	6	5	1	32	26	16	1
	MBD2_HUMAN	Methyl-CpG-binding domain protein 2 OS=Homo sapiens GN=MBD2 PE=1 SV=1	43 kDa	0.0052	0	0	0	0	3	3	3	1	0	0	0	0	5	5	5	1	0	0	0	0	5	5	5	1
	CTND1_HUMAN	Catenin delta-1 OS=Homo sapiens GN=CTNND1 PE=1 SV=1	108 kDa	0.0067	2	2	2	1	0	0	0	0	1	1	1	0.95	0	0	0	0	1	1	1	0.95	0	0	0	0
	NU214_HUMAN	Nuclear pore complex protein Nup214 OS=Homo sapiens GN=NUP214 PE=1 SV=2	214 kDa	0.007	12	12	11	1	4	4	4	1	15	14	13	1	3	3	3	1	9	9	9	1	1	1	1	0.96
	MTA1_HUMAN	Metastasis-associated protein MTA1 OS=Homo sapiens GN=MTA1 PE=1 SV=2	81 kDa	0.0073	0	0	0	0	32	21	18	1	0	0	0	0	56	42	31	1	0	0	0	0	57	42	30	1
	HDAC2_HUMAN	Histone deacetylase 2 OS=Homo sapiens GN=HDAC2 PE=1 SV=2	55 kDa	0.0093	21	16	11	1	30	18	11	1	6	6	6	1	37	25	17	1	6	5	5	1	34	25	15	1
	P66B_HUMAN	Transcriptional repressor p66-beta OS=Homo sapiens GN=GATAD2B PE=1 SV=1	65 kDa	0.0093	0	0	0	0	22	17	14	1	0	0	0	0	41	28	19	1	0	0	0	0	40	28	18	1
	MTA2_HUMAN	Metastasis-associated protein MTA2 OS=Homo sapiens GN=MTA2 PE=1 SV=1	75 kDa	0.0099	0	0	0	0	41	26	21	1	0	0	0	0	66	37	23	1	0	0	0	0	80	44	28	1
	MTA3_HUMAN	Metastasis-associated protein MTA3 OS=Homo sapiens GN=MTA3 PE=1 SV=2	68 kDa	0.012	0	0	0	0	9	6	6	1	0	0	0	0	15	11	9	1	0	0	0	0	19	13	9	1
	CTBP2_HUMAN	C-terminal-binding protein 2 OS=Homo sapiens GN=CTBP2 PE=1 SV=1	49 kDa	0.013	2	2	2	1	33	17	12	1	0	0	0	0	65	26	18	1	1	1	1	0.95	64	28	15	1
	COPA_HUMAN	Coatomer subunit alpha OS=Homo sapiens GN=COPA PE=1 SV=2	138 kDa	0.016	3	3	3	1	1	1	1	1	3	3	3	1	2	2	2	1	3	3	3	1	1	1	1	0.97
	CTBP1_HUMAN	C-terminal-binding protein 1 OS=Homo sapiens GN=CTBP1 PE=1 SV=2	48 kDa	0.016	3	3	3	1	27	15	12	1	0	0	0	0	55	27	18	1	1	1	1	0.95	55	29	16	1
	EMAL3_HUMAN	Echinoderm microtubule-associated protein-like 3 OS=Homo sapiens GN=EML3 PE=1 SV=1	95 kDa	0.016	77	50	32	1	46	37	26	1	67	46	30	1	12	12	11	1	55	47	29	1	18	17	15	1
	sp|RS27A_HUMAN	Cluster of sp|RS27A_HUMAN|	18 kDa	0.021	7	5	4	1	6	4	4	1	6	5	4	1	5	4	4	1	6	5	4	1	5	5	4	1
	CHD4_HUMAN	Cluster of Chromodomain-helicase-DNA-binding protein 4 OS=Homo sapiens GN=CHD4 PE=1 SV=2 (CHD4_HUMAN)	218 kDa	0.022	0	0	0	0.08	31	28	25	1	0	0	0	0	65	61	47	1	0	0	0	0	81	69	51	1
	RL27_HUMAN	60S ribosomal protein L27 OS=Homo sapiens GN=RPL27 PE=1 SV=2	16 kDa	0.023	0	0	0	0.33	1	1	1	0.69	0	0	0	0	1	1	1	0.9	0	0	0	0.44	2	2	2	1
	NUP62_HUMAN	Nuclear pore glycoprotein p62 OS=Homo sapiens GN=NUP62 PE=1 SV=3	53 kDa	0.027	3	3	3	1	2	2	2	1	3	3	3	1	1	1	1	0.97	3	3	3	1	2	2	2	1
	RBBP7_HUMAN	Histone-binding protein RBBP7 OS=Homo sapiens GN=RBBP7 PE=1 SV=1	48 kDa	0.028	3	3	3	1	16	9	9	1	2	2	2	1	36	22	15	1	3	2	2	1	27	19	13	1
	MYO5A_HUMAN	Cluster of Unconventional myosin-Va OS=Homo sapiens GN=MYO5A PE=1 SV=2 (MYO5A_HUMAN)	215 kDa	0.034	12	12	11	1	17	17	17	1	0	0	0	0	13	13	12	1	1	1	1	1	14	14	13	1
	FMR1_HUMAN	Synaptic functional regulator FMR1 OS=Homo sapiens GN=FMR1 PE=1 SV=1	71 kDa	0.036	12	11	9	1	11	11	10	1	18	16	13	1	2	2	2	1	16	15	12	1	6	5	5	1
	CJ088_HUMAN	Uncharacterized protein C10orf88 OS=Homo sapiens GN=C10orf88 PE=1 SV=2	49 kDa	0.037	3	3	3	1	1	1	1	1	6	6	5	1	1	1	1	0.97	3	2	2	1	0	0	0	0
	SRRM2_HUMAN	Serine/arginine repetitive matrix protein 2 OS=Homo sapiens GN=SRRM2 PE=1 SV=2	300 kDa	0.041	8	8	8	1	4	4	4	1	16	11	10	1	0	0	0	0.79	21	19	17	1	0	0	0	0.75
	MBD3_HUMAN	Methyl-CpG-binding domain protein 3 OS=Homo sapiens GN=MBD3 PE=1 SV=1	33 kDa	0.05	0	0	0	0	3	3	3	1	0	0	0	0	10	8	7	1	0	0	0	0	13	10	7	1
	P66A_HUMAN	Transcriptional repressor p66-alpha OS=Homo sapiens GN=GATAD2A PE=1 SV=1	68 kDa	0.055	0	0	0	0	10	6	6	1	0	0	0	0	22	13	13	1	1	1	1	0.83	32	18	14	1
	RRP44_HUMAN	Exosome complex exonuclease RRP44 OS=Homo sapiens GN=DIS3 PE=1 SV=2	109 kDa	0.057	2	2	2	1	0	0	0	0	2	2	2	1	1	1	1	0.81	4	4	4	1	0	0	0	0
	TNR6A_HUMAN	Trinucleotide repeat-containing gene 6A protein OS=Homo sapiens GN=TNRC6A PE=1 SV=2	210 kDa	0.062	31	28	27	1	21	20	19	1	46	41	34	1	4	4	4	1	21	20	17	1	5	5	5	1
	PTN14_HUMAN	Tyrosine-protein phosphatase non-receptor type 14 OS=Homo sapiens GN=PTPN14 PE=1 SV=2	135 kDa	0.065	6	6	6	1	2	2	2	1	3	3	3	1	2	2	2	1	3	3	3	1	0	0	0	0
	FXR2_HUMAN	Fragile X mental retardation syndrome-related protein 2 OS=Homo sapiens GN=FXR2 PE=1 SV=2	74 kDa	0.07	17	13	12	1	10	8	7	1	36	24	22	1	0	0	0	0	14	12	11	1	3	2	2	0.48
	CALU_HUMAN	Calumenin OS=Homo sapiens GN=CALU PE=1 SV=2	37 kDa	0.074	1	1	1	0.95	2	2	2	1	1	1	1	0.95	4	3	3	1	2	2	2	1	4	4	3	1
	IMA5_HUMAN	Cluster of Importin subunit alpha-5 OS=Homo sapiens GN=KPNA1 PE=1 SV=3 (IMA5_HUMAN)	60 kDa	0.079	0	0	0	0	12	11	8	1	1	1	1	0.94	31	23	14	1	1	1	1	0.99	9	8	7	1
	OST48_HUMAN	Dolichyl-diphosphooligosaccharide--protein glycosyltransferase 48 kDa subunit OS=Homo sapiens GN=DDOST PE=1 SV=4	51 kDa	0.084	8	7	6	1	11	8	8	1	6	5	5	1	11	8	7	1	7	5	5	1	7	6	6	1
	TMCO1_HUMAN	Calcium load-activated calcium channel OS=Homo sapiens GN=TMCO1 PE=1 SV=1	21 kDa	0.087	1	1	1	0.95	2	2	2	1	0	0	0	0	2	1	1	0.97	1	1	1	1	1	1	1	0.96
	EIF3B_HUMAN	Eukaryotic translation initiation factor 3 subunit B OS=Homo sapiens GN=EIF3B PE=1 SV=3	92 kDa	0.087	1	1	1	0.72	2	2	2	1	0	0	0	0	2	2	2	1	1	1	1	1	1	1	1	1
	UBP2L_HUMAN	Ubiquitin-associated protein 2-like OS=Homo sapiens GN=UBAP2L PE=1 SV=2	115 kDa	0.089	18	15	14	1	17	14	12	1	36	26	20	1	1	1	1	0.97	18	15	13	1	1	1	1	0.96
	RS13_HUMAN	40S ribosomal protein S13 OS=Homo sapiens GN=RPS13 PE=1 SV=2	17 kDa	0.1	2	2	2	1	3	3	3	1	2	2	2	1	2	2	2	1	2	1	1	0.95	3	2	2	1
	PUF60_HUMAN	Poly(U)-binding-splicing factor PUF60 OS=Homo sapiens GN=PUF60 PE=1 SV=1	60 kDa	0.1	2	2	2	1	2	2	2	1	2	2	2	1	1	1	1	0.97	2	2	2	1	1	1	1	0.96
	TRIP6_HUMAN	Thyroid receptor-interacting protein 6 OS=Homo sapiens GN=TRIP6 PE=1 SV=3	50 kDa	0.11	8	8	8	1	3	3	3	1	5	5	5	1	1	1	1	0.97	2	2	2	1	0	0	0	0
	DDX1_HUMAN	ATP-dependent RNA helicase DDX1 OS=Homo sapiens GN=DDX1 PE=1 SV=2	82 kDa	0.11	2	2	2	1	1	1	1	0.96	1	1	1	0.95	1	1	1	0.97	2	2	2	1	0	0	0	0
	TNR6B_HUMAN	Trinucleotide repeat-containing gene 6B protein OS=Homo sapiens GN=TNRC6B PE=1 SV=4	194 kDa	0.11	33	31	25	1	15	14	13	1	64	50	39	1	4	4	4	1	16	16	14	1	5	5	5	1
	ARP3_HUMAN	Actin-related protein 3 OS=Homo sapiens GN=ACTR3 PE=1 SV=3	47 kDa	0.11	6	6	6	1	7	7	7	1	2	2	2	1	12	10	9	1	7	7	7	1	17	14	12	1
	PRS10_HUMAN	Cluster of 26S proteasome regulatory subunit 10B OS=Homo sapiens GN=PSMC6 PE=1 SV=1 (PRS10_HUMAN)	44 kDa	0.11	4	4	4	1	3	3	3	1	5	5	5	1	3	3	3	1	3	3	3	1	2	2	2	1
	MCM5_HUMAN	DNA replication licensing factor MCM5 OS=Homo sapiens GN=MCM5 PE=1 SV=5	82 kDa	0.12	3	3	3	1	0	0	0	0	1	1	1	0.95	0	0	0	0.11	5	5	5	1	1	1	1	1
	TOLIP_HUMAN	Toll-interacting protein OS=Homo sapiens GN=TOLLIP PE=1 SV=1	30 kDa	0.12	0	0	0	0	0	0	0	0	1	1	1	1	0	0	0	0	1	1	1	0.95	0	0	0	0
	TDRD3_HUMAN	Tudor domain-containing protein 3 OS=Homo sapiens GN=TDRD3 PE=1 SV=1	73 kDa	0.12	0	0	0	0	0	0	0	0	1	1	1	1	0	0	0	0	1	1	1	0.62	0	0	0	0
	NUP58_HUMAN	Nucleoporin p58/p45 OS=Homo sapiens GN=NUP58 PE=1 SV=1	61 kDa	0.12	1	1	1	0.95	1	1	1	0.96	1	1	1	0.95	0	0	0	0	2	2	2	1	0	0	0	0
Toxoplasmab	TGME49_218410	ribosomal protein RPP0 (RPP0) | location=TGME49_chrXII:1530473-1532964(+) | length=314 | sequence_SO=chromosome | SO=protein_coding	34 kDa	< 0.00010	0	0	0	0	1	1	1	0.96	0	0	0	0	1	1	1	0.97	0	0	0	0	1	1	1	0.78
	TGME49_259240	ribosomal protein RPS21 (RPS21) | location=TGME49_chrVIIb:2847463-2849504(-) | length=82 | sequence_SO=chromosome | SO=protein_coding	9 kDa	< 0.00010	0	0	0	0	1	1	1	0.86	0	0	0	0	1	1	1	0.89	0	0	0	0	1	1	1	0.79
	TGME49_257530	transporter, major facilitator family protein | location=TGME49_chrVIIb:3991431-3993069(-) | length=504 | sequence_SO=chromosome | SO=protein_coding	55 kDa	0.0015	0	0	0	0	3	2	1	0.96	0	0	0	0	3	2	1	1	0	0	0	0	4	3	2	1
	TGME49_257680	myosin light chain MLC1 | location=TGME49_chrVIIb:3911290-3913592(+) | length=213 | sequence_SO=chromosome | SO=protein_coding	24 kDa	0.0043	0	0	0	0	4	2	2	1	0	0	0	0	4	3	3	1	0	0	0	0	6	3	3	1
	GRA12	dense granule protein GRA12 (GRA12) | location=TGME49_chrIX:2656853-2658646(-) | length=436 | sequence_SO=chromosome | SO=protein_coding	48 kDa	0.0045	0	0	0	0	6	6	6	1	0	0	0	0	9	7	5	1	0	0	0	0	10	9	8	1
	GRA7	dense granule protein GRA7 (GRA7) | location=TGME49_chrVIIa:2604424-2605134(+) | length=236 | sequence_SO=chromosome | SO=protein_coding	26 kDa	0.0045	0	0	0	0	6	4	3	1	0	0	0	0	10	8	5	1	0	0	0	0	7	5	4	1
	ROP5	rhoptry protein ROP5 (ROP5) | location=TGME49_chrXII:566721-568370(-) | length=549 | sequence_SO=chromosome | SO=protein_coding	61 kDa	0.0047	0	0	0	0	11	9	8	1	0	0	0	0	18	12	9	1	0	0	0	0	12	10	9	1
	TGME49_239100	ribosomal protein RPS7 (RPS7) | location=TGME49_chrVI:462430-464737(+) | length=196 | sequence_SO=chromosome | SO=protein_coding	23 kDa	0.0057	0	0	0	0	2	2	2	1	0	0	0	0	2	1	1	0.97	0	0	0	0	1	1	1	0.87
	TgIST	Cluster of hypothetical protein | location=TGME49_chrVI:1035230-1037761(+) | length=843 | sequence_SO=chromosome | SO=protein_coding (TGME49_240060)	89 kDa	0.0058	0	0	0	0	141	47	25	1	0	0	0	0	255	62	29	1	0	0	0	0	203	57	26	1
	TGME49_247350	thioredoxin domain-containing protein | location=TGME49_chrXII:3276300-3278416(-) | length=312 | sequence_SO=chromosome | SO=protein_coding	34 kDa	0.0067	0	0	0	0	3	3	2	1	0	0	0	0	4	3	2	1	0	0	0	0	2	2	2	1
	SAG1	SAG-related sequence SRS29B (SAG1) | location=TGME49_chrVIII:2664481-2665491(+) | length=336 | sequence_SO=chromosome | SO=protein_coding	35 kDa	0.01	0	0	0	0	21	12	10	1	0	0	0	0	42	18	12	1	0	0	0	0	29	16	10	1
	GRA8	dense granule protein GRA8 (GRA8) | location=TGME49_chrIII:1904580-1905389(+) | length=269 | sequence_SO=chromosome | SO=protein_coding	29 kDa	0.011	0	0	0	0	1	1	1	1	0	0	0	0	2	2	2	1	0	0	0	0	2	2	1	0.99
	Cells were treated with IFN-g, with (condition: Tg/IFN) or without (condition: IFN)Toxoplasma infection
	a: Criteria: Protein threshold, 99%; Min # peptides, 2; Peptide threshold, 95%; p<0.05
	b: Criteria: Protein threshold, 99%; Min # peptides, 2; Peptide threshold, 95%; p<0.01
	Unpaired two-tailed Student’s t-tests were performed for statistical analyses
