# Supplementary material for: The intrinsically disordered protein TgIST from Toxoplasma gondii inhibits STAT1 signaling by blocking cofactor recruitment
Source: Nat Commun. 2022 Jul 13;13:4047. doi: 10.1038/s41467-022-31720-7 (PMC9279507; doi:10.1038/s41467-022-31720-7)
Supplement: Supplementary file 5 — Supplementary Data 2 [file 41467_2022_31720_MOESM5_ESM.xlsx]

## Sheet: MS Analysis
Supplementary Data 2. Summary of mass spectrometry analysis of human and Toxoplasma proteins immunoprecipitated with TgIST-Ty in U3A-STAT1-null cells
					Total spectrum count	Total unique spectrum count	Total unique peptide count	Protein identification probability	Total spectrum count	Total unique spectrum count	Total unique peptide count	Protein identification probability	Total spectrum count	Total unique spectrum count	Total unique peptide count	Protein identification probability	Total spectrum count	Total unique spectrum count	Total unique peptide count	Protein identification probability	Total spectrum count	Total unique spectrum count	Total unique peptide count	Protein identification probability	Total spectrum count	Total unique spectrum count	Total unique peptide count	Protein identification probability
				Experiment	Exp.1	Exp.1	Exp.1	Exp.1	Exp.1	Exp.1	Exp.1	Exp.1	Exp.2	Exp.2	Exp.2	Exp.2	Exp.2	Exp.2	Exp.2	Exp.2	Exp.3	Exp.3	Exp.3	Exp.3	Exp.3	Exp.3	Exp.3	Exp.3
				Sample	1	1	1	1	2	2	2	2	3	3	3	3	4	4	4	4	5	5	5	5	6	6	6	6
				Cell line	U3A-STAT1-Null				U3A-STAT1-Null				U3A-STAT1-Null				U3A-STAT1-Null				U3A-STAT1-Null				U3A-STAT1-Null
				Condition	IFN	IFN	IFN	IFN	Tg/IFN	Tg/IFN	Tg/IFN	Tg/IFN	IFN	IFN	IFN	IFN	Tg/IFN	Tg/IFN	Tg/IFN	Tg/IFN	IFN	IFN	IFN	IFN	Tg/IFN	Tg/IFN	Tg/IFN	Tg/IFN
Organism	Identified Protein	Gene annotation	MW	T-Test (p-value)(p < 0.05)
Humana	MTA3_HUMAN	Metastasis-associated protein MTA3 OS=Homo sapiens GN=MTA3 PE=1 SV=2	68 kDa	< 0.00010	0	0	0	0	14	10	8	1	0	0	0	0	16	12	10	1	0	0	0	0	16	11	8	1
	ECHB_HUMAN	Trifunctional enzyme subunit beta, mitochondrial OS=Homo sapiens GN=HADHB PE=1 SV=3	51 kDa	< 0.00010	1	1	1	0.92	0	0	0	0	1	1	1	0.95	0	0	0	0	1	1	1	0.95	0	0	0	0
	CTNA2_HUMAN	Catenin alpha-2 OS=Homo sapiens GN=CTNNA2 PE=1 SV=5	105 kDa	< 0.00010	2	2	2	0.98	0	0	0	0	3	3	3	1	0	0	0	0	1	1	1	0.95	0	0	0	0
	CTBP2_HUMAN	C-terminal-binding protein 2 OS=Homo sapiens GN=CTBP2 PE=1 SV=1	49 kDa	< 0.00010	1	1	1	1	43	20	14	1	0	0	0	0	66	25	17	1	0	0	0	0	50	25	15	1
	CTBP1_HUMAN	C-terminal-binding protein 1 OS=Homo sapiens GN=CTBP1 PE=1 SV=2	48 kDa	0.00026	1	1	1	0.95	31	18	13	1	0	0	0	0	49	25	16	1	0	0	0	0	42	25	16	1
	MTA1_HUMAN	Metastasis-associated protein MTA1 OS=Homo sapiens GN=MTA1 PE=1 SV=2	81 kDa	0.00033	0	0	0	0	47	34	25	1	0	0	0	0	46	34	25	1	0	0	0	0	50	39	28	1
	UBP2L_HUMAN	Ubiquitin-associated protein 2-like OS=Homo sapiens GN=UBAP2L PE=1 SV=2	115 kDa	0.00036	31	23	18	1	2	2	2	1	41	28	20	1	3	3	3	1	33	28	19	1	0	0	0	0
	RBBP7_HUMAN	Histone-binding protein RBBP7 OS=Homo sapiens GN=RBBP7 PE=1 SV=1	48 kDa	0.00041	3	3	3	1	23	15	12	1	1	1	1	1	23	17	13	1	3	3	3	1	23	17	14	1
	P66B_HUMAN	Transcriptional repressor p66-beta OS=Homo sapiens GN=GATAD2B PE=1 SV=1	65 kDa	0.0006	0	0	0	0	27	21	17	1	0	0	0	0	24	21	16	1	0	0	0	0	29	20	15	1
	RBBP4_HUMAN	Histone-binding protein RBBP4 OS=Homo sapiens GN=RBBP4 PE=1 SV=3	48 kDa	0.00076	0	0	0	0.97	31	20	15	1	0	0	0	0.05	28	21	13	1	2	2	2	1	27	18	15	1
	DHCR7_HUMAN	7-dehydrocholesterol reductase OS=Homo sapiens GN=DHCR7 PE=1 SV=1	54 kDa	0.0012	1	1	1	0.95	2	2	2	1	1	1	1	0.95	2	2	2	1	1	1	1	1	2	2	2	1
	TNR6A_HUMAN	Trinucleotide repeat-containing gene 6A protein OS=Homo sapiens GN=TNRC6A PE=1 SV=2	210 kDa	0.0018	38	33	28	1	12	11	11	1	43	39	33	1	15	15	14	1	35	32	28	1	6	6	5	1
	MBD2_HUMAN	Methyl-CpG-binding domain protein 2 OS=Homo sapiens GN=MBD2 PE=1 SV=1	43 kDa	0.0018	0	0	0	0	5	5	5	1	0	0	0	0	4	4	4	1	0	0	0	0	5	5	5	1
	TNR6B_HUMAN	Trinucleotide repeat-containing gene 6B protein OS=Homo sapiens GN=TNRC6B PE=1 SV=4	194 kDa	0.0029	39	37	33	1	11	11	11	1	46	43	34	1	14	14	13	1	35	32	28	1	4	4	4	1
	NECP1_HUMAN	Adaptin ear-binding coat-associated protein 1 OS=Homo sapiens GN=NECAP1 PE=1 SV=2	30 kDa	0.0043	5	5	5	1	2	2	2	1	7	6	6	1	1	1	1	1	7	5	4	1	1	1	1	0.9
	SYVC_HUMAN	Valine--tRNA ligase OS=Homo sapiens GN=VARS PE=1 SV=4	140 kDa	0.0055	1	1	1	1	3	3	3	1	1	1	1	1	3	3	3	1	2	2	2	1	3	3	3	1
	HDAC1_HUMAN	Histone deacetylase 1 OS=Homo sapiens GN=HDAC1 PE=1 SV=1	55 kDa	0.0055	20	18	13	1	28	22	15	1	8	8	8	1	31	25	16	1	12	11	10	1	29	23	16	1
	ITCH_HUMAN	E3 ubiquitin-protein ligase Itchy homolog OS=Homo sapiens GN=ITCH PE=1 SV=2	103 kDa	0.0056	2	2	2	1	0	0	0	0	4	4	4	1	0	0	0	0	3	3	3	1	0	0	0	0
	DYST_HUMAN	Dystonin OS=Homo sapiens GN=DST PE=1 SV=4	861 kDa	0.0067	1	1	1	0.95	0	0	0	0.62	2	1	1	0.98	0	0	0	0	2	2	2	1	0	0	0	0
	BAX_HUMAN	Apoptosis regulator BAX OS=Homo sapiens GN=BAX PE=1 SV=1	21 kDa	0.0067	1	1	1	0.95	0	0	0	0	2	2	2	1	0	0	0	0	2	2	2	1	0	0	0	0
	MTA2_HUMAN	Metastasis-associated protein MTA2 OS=Homo sapiens GN=MTA2 PE=1 SV=1	75 kDa	0.0074	0	0	0	0	49	30	23	1	0	0	0	0	50	29	23	1	0	0	0	0	79	44	28	1
	MPP5_HUMAN	MAGUK p55 subfamily member 5 OS=Homo sapiens GN=MPP5 PE=1 SV=3	77 kDa	0.0082	2	2	2	1	0	0	0	0	1	1	1	0.89	0	0	0	0	2	2	2	1	0	0	0	0
	DCAF7_HUMAN	DDB1- and CUL4-associated factor 7 OS=Homo sapiens GN=DCAF7 PE=1 SV=1	39 kDa	0.0082	4	4	4	1	1	1	1	1	7	7	7	1	1	1	1	1	5	5	5	1	0	0	0	0
	SPCS3_HUMAN	Signal peptidase complex subunit 3 OS=Homo sapiens GN=SPCS3 PE=1 SV=1	20 kDa	0.0099	1	1	1	0.95	2	2	2	1	0	0	0	0	2	2	2	1	1	1	1	1	2	2	2	1
	NUP88_HUMAN	Nuclear pore complex protein Nup88 OS=Homo sapiens GN=NUP88 PE=1 SV=2	84 kDa	0.013	2	2	2	1	0	0	0	0	5	5	5	1	0	0	0	0	4	4	3	1	0	0	0	0
	AMOL1_HUMAN	Angiomotin-like protein 1 OS=Homo sapiens GN=AMOTL1 PE=1 SV=1	107 kDa	0.013	11	10	10	1	5	5	5	1	11	10	10	1	2	2	2	1	12	12	11	1	0	0	0	0
	KPYM_HUMAN	KPYM_HUMAN [Pyruvate kinase PKM OS=Homo sapiens GN=PKM PE=1 SV=4	58 kDa	0.015	27	20	17	1	32	24	18	1	28	22	18		33	26	20	1	24	21	15	1	29	21	17	1
	IMA3_HUMAN	Importin subunit alpha-3 OS=Homo sapiens GN=KPNA4 PE=1 SV=1	58 kDa	0.015	0	0	0	0	3	3	3	1	1	1	1	0.95	4	4	4	1	0	0	0	0	2	2	2	1
	GRB2_HUMAN	Growth factor receptor-bound protein 2 OS=Homo sapiens GN=GRB2 PE=1 SV=1	25 kDa	0.016	2	2	2	1	0	0	0	0	3	3	2	1	1	1	1	0.95	4	4	3	1	0	0	0	0
	HDAC2_HUMAN	Histone deacetylase 2 OS=Homo sapiens GN=HDAC2 PE=1 SV=2	55 kDa	0.018	21	15	10	1	31	21	15	1	9	8	7	1	27	20	14	1	11	10	9	1	32	22	14	1
	FMR1_HUMAN	Synaptic functional regulator FMR1 OS=Homo sapiens GN=FMR1 PE=1 SV=1	71 kDa	0.018	18	17	13	1	7	7	6	1	16	14	12	1	5	5	5	1	24	20	15	1	3	3	3	1
	VIGLN_HUMAN	Vigilin OS=Homo sapiens GN=HDLBP PE=1 SV=2	141 kDa	0.018	2	2	2	1	0	0	0	0	1	1	1	0.95	0	0	0	0	1	1	1	0.98	0	0	0	0
	NU214_HUMAN	Nuclear pore complex protein Nup214 OS=Homo sapiens GN=NUP214 PE=1 SV=2	214 kDa	0.018	10	9	9	1	2	2	2	1	18	17	15	1	6	6	5	1	13	11	10	1	1	1	1	0.96
	FXR1_HUMAN	Fragile X mental retardation syndrome-related protein 1 OS=Homo sapiens GN=FXR1 PE=1 SV=3	70 kDa	0.019	128	65	35	1	58	44	28	1	209	86	46	1	45	31	25	1	137	74	42	1	22	19	16	1
	TRAF3_HUMAN	TNF receptor-associated factor 3 OS=Homo sapiens GN=TRAF3 PE=1 SV=2	64 kDa	0.023	9	8	8	1	0	0	0	0	12	12	11	1	0	0	0	0	4	4	4	1	0	0	0	0
	MDHM_HUMAN	Malate dehydrogenase, mitochondrial OS=Homo sapiens GN=MDH2 PE=1 SV=3	36 kDa	0.023	1	1	1	1	3	3	3	1	3	3	3	1	7	7	7	1	1	1	1	0.95	5	5	5	1
	CAND1_HUMAN	Cullin-associated NEDD8-dissociated protein 1 OS=Homo sapiens GN=CAND1 PE=1 SV=2	136 kDa	0.025	0	0	0	1	1	1	1	1	1	1	1	1	2	2	2	1	0	0	0	0	2	2	2	1
	PDCD6_HUMAN	Programmed cell death protein 6 OS=Homo sapiens GN=PDCD6 PE=1 SV=1	22 kDa	0.026	6	5	5	1	3	3	3	1	8	6	6	1	5	5	5	1	8	6	5	1	2	2	2	1
	BAG2_HUMAN	BAG family molecular chaperone regulator 2 OS=Homo sapiens GN=BAG2 PE=1 SV=1	24 kDa	0.026	8	8	6	1	8	7	6	1	6	5	4	1	10	9	6	1	6	6	5	1	7	7	6	1
	PCBP1_HUMAN [3]	Cluster of Poly(rC)-binding protein 1 OS=Homo sapiens GN=PCBP1 PE=1 SV=2 (PCBP1_HUMAN)	37 kDa	0.03	13	12	10	1	7	7	7	1	16	13	12	1	12	10	10	1	16	14	12	1	7	7	7	1
	CBL_HUMAN	E3 ubiquitin-protein ligase CBL OS=Homo sapiens GN=CBL PE=1 SV=2	100 kDa	0.03	3	3	3	1	0	0	0	0	9	9	9	1	0	0	0	0	5	5	5	1	0	0	0	0
	ARAP1_HUMAN	Arf-GAP with Rho-GAP domain, ANK repeat and PH domain-containing protein 1 OS=Homo sapiens GN=ARAP1 PE=1 SV=3	162 kDa	0.032	16	16	16	1	5	5	5	1	31	25	23	1	5	5	5	1	16	16	16	1	0	0	0	0
	LZTS2_HUMAN	Leucine zipper putative tumor suppressor 2 OS=Homo sapiens GN=LZTS2 PE=1 SV=2	73 kDa	0.033	6	6	5	1	3	3	2	1	6	6	6	1	1	1	1	0.95	5	5	4	1	0	0	0	0
	CHD4_HUMAN [3]	Cluster of Chromodomain-helicase-DNA-binding protein 4 OS=Homo sapiens GN=CHD4 PE=1 SV=2 (CHD4_HUMAN)	218 kDa	0.033	0	0	0	0	32	30	26	1	0	0	0	0	31	30	27	1	2	2	2	1	69	59	48	1
	UBAP2_HUMAN	Ubiquitin-associated protein 2 OS=Homo sapiens GN=UBAP2 PE=1 SV=1	117 kDa	0.034	17	15	12	1	0	0	0	0	36	23	15	1	0	0	0	0	13	12	7	1	0	0	0	0
	RAE1L_HUMAN	mRNA export factor OS=Homo sapiens GN=RAE1 PE=1 SV=1	41 kDa	0.036	12	12	8	1	6	6	5	1	16	14	11	1	11	10	9	1	14	10	7	1	7	7	6	1
	NUP62_HUMAN	Nuclear pore glycoprotein p62 OS=Homo sapiens GN=NUP62 PE=1 SV=3	53 kDa	0.036	4	4	4	1	1	1	1	0.96	6	5	4	1	2	2	2	1	3	3	3	1	1	1	1	1
	FXR2_HUMAN	Fragile X mental retardation syndrome-related protein 2 OS=Homo sapiens GN=FXR2 PE=1 SV=2	74 kDa	0.041	16	13	12	1	7	6	5	1	41	26	22	1	4	4	4	1	26	20	16	1	3	3	3	0.76
	TMM33_HUMAN	Transmembrane protein 33 OS=Homo sapiens GN=TMEM33 PE=1 SV=2	28 kDa	0.041	2	2	2	1	1	1	1	1	2	2	2	1	1	1	1	0.85	3	3	3	1	0	0	0	0
	ENOA_HUMAN [4]	Cluster of Alpha-enolase OS=Homo sapiens GN=ENO1 PE=1 SV=2 (ENOA_HUMAN)	47 kDa	0.043	16	14	11	1	18	16	13	1	16	15	13	1	34	25	17	1	16	15	14	1	19	19	14	1
	KTN1_HUMAN	Kinectin OS=Homo sapiens GN=KTN1 PE=1 SV=1	156 kDa	0.044	12	12	11	1	11	11	11	1	3	3	3	1	24	23	21	1	6	6	6	1	14	14	14	1
	MAP1B_HUMAN [2]	Cluster of Microtubule-associated protein 1B OS=Homo sapiens GN=MAP1B PE=1 SV=2 (MAP1B_HUMAN)	271 kDa	0.045	5	5	4	1	1	1	1	0.96	8	8	8	1	1	1	1	0.95	3	3	2	1	1	1	1	0.96
	MBD3_HUMAN	Methyl-CpG-binding domain protein 3 OS=Homo sapiens GN=MBD3 PE=1 SV=1	33 kDa	0.046	0	0	0	0	6	4	4	1	0	0	0	0	4	3	3	1	0	0	0	0	12	9	6	1
	ABCD3_HUMAN	ATP-binding cassette sub-family D member 3 OS=Homo sapiens GN=ABCD3 PE=1 SV=1	75 kDa	0.05	1	1	1	0.95	0	0	0	0	2	2	2	1	1	1	1	0.95	2	2	2	1	0	0	0	0
Toxoplasmab	TgIST	Cluster of hypothetical protein | location=TGME49_chrVI:1035230-1037761(+) | length=843 | sequence_SO=chromosome | SO=protein_coding (TGME49_240060)	89 kDa	< 0.00010	0	0	0	0	172	52	25	1	0	0	0	0	234	62	27	1	0	0	0	0	184	56	27	1
	TGME49_289530	ribosomal protein RPL19 (RPL19) | location=TGME49_chrIX:3287920-3290474(-) | length=187 | sequence_SO=chromosome | SO=protein_coding	22 kDa	< 0.00010	0	0	0	0	3	3	3	1	0	0	0	0	4	4	3	1	0	0	0	0	3	3	2	1
	TGME49_234450	ribosomal protein RPS15A (RPS15A) | location=TGME49_chrX:4397204-4399086(+) | length=231 | sequence_SO=chromosome | SO=protein_coding	27 kDa	< 0.00010	0	0	0	0	7	6	6	1	0	0	0	0	9	7	7	1	0	0	0	0	9	7	6	1
	TGME49_207440	ribosomal protein RPS4 (RPS4) | location=TGME49_chrIb:62048-65198(-) | length=312 | sequence_SO=chromosome | SO=protein_coding	36 kDa	0.00015	0	0	0	0	9	7	5	1	0	0	0	0	12	9	5	1	0	0	0	0	12	11	7	1
	TGME49_244320	ribosomal protein RPL24 (RPL24) | location=TGME49_chrVI:3188303-3191038(+) | length=291 | sequence_SO=chromosome | SO=protein_coding	33 kDa	0.00015	0	0	0	0	3	3	3	1	0	0	0	0	4	3	2	1	0	0	0	0	4	4	4	1
	TGME49_229250	ribosomal protein RPL28 (RPL28) | location=TGME49_chrVIII:109585-111045(-) | length=129 | sequence_SO=chromosome | SO=protein_coding	15 kDa	0.00015	0	0	0	0	2	2	1	0.96	0	0	0	0	2	2	1	0.95	0	0	0	0	2	2	2	1
	GRA7	dense granule protein GRA7 (GRA7) | location=TGME49_chrVIIa:2604424-2605134(+) | length=236 | sequence_SO=chromosome | SO=protein_coding	26 kDa	0.00017	0	0	0	0	8	6	4	1	0	0	0	0	12	9	5	1	0	0	0	0	11	8	5	1
	GRA3	dense granule protein GRA3 (GRA3) | location=TGME49_chrX:1049718-1050380(-) | length=220 | sequence_SO=chromosome | SO=protein_coding	24 kDa	0.00023	0	0	0	0	3	2	2	1	0	0	0	0	5	4	3	1	0	0	0	0	4	2	1	1
	TGME49_233480	SAG-related sequence SRS29C (SRS2) | location=TGME49_chrVIII:2671322-2672440(+) | length=372 | sequence_SO=chromosome | SO=protein_coding	39 kDa	0.00054	0	0	0	0	6	5	4	1	0	0	0	0	10	7	5	1	0	0	0	0	9	6	4	1
	TGME49_310490	ribosomal protein RPL27A (RPL27A) | location=TGME49_chrXI:1380846-1382444(-) | length=147 | sequence_SO=chromosome | SO=protein_coding	16 kDa	0.00055	0	0	0	0	2	1	1	0.96	0	0	0	0	3	2	2	1	0	0	0	0	3	2	2	1
	TGME49_228470	ribosomal protein RPL15 (RPL15) | location=TGME49_chrX:295200-297430(+) | length=205 | sequence_SO=chromosome | SO=protein_coding	24 kDa	0.00096	0	0	0	0	4	4	3	1	0	0	0	0	4	3	2	1	0	0	0	0	5	4	3	1
	SAG1	SAG-related sequence SRS29B (SAG1) | location=TGME49_chrVIII:2664481-2665491(+) | length=336 | sequence_SO=chromosome | SO=protein_coding	35 kDa	0.0013	0	0	0	0	20	11	9	1	0	0	0	0	38	22	12	1	0	0	0	0	32	17	10	1
	ROP5	rhoptry protein ROP5 (ROP5) | location=TGME49_chrXII:566721-568370(-) | length=549 | sequence_SO=chromosome | SO=protein_coding	61 kDa	0.0014	0	0	0	0	12	10	8	1	0	0	0	0	24	16	12	1	0	0	0	0	18	12	9	1
	MIC3	microneme protein MIC3 (MIC3) | location=TGME49_chrIV:912578-913851(+) | length=383 | sequence_SO=chromosome | SO=protein_coding	41 kDa	0.0015	0	0	0	0	16	15	11	1	0	0	0	0	31	21	12	1	0	0	0	0	19	16	10	1
	TGME49_223050	ribosomal protein RPS20 (RPS20) | location=TGME49_chrII:1385210-1387050(+) | length=233 | sequence_SO=chromosome | SO=protein_coding	26 kDa	0.0026	0	0	0	0	3	3	2	1	0	0	0	0	4	4	4	1	0	0	0	0	2	2	2	1
	GRA12	dense granule protein GRA12 (GRA12) | location=TGME49_chrIX:2656853-2658646(-) | length=436 | sequence_SO=chromosome | SO=protein_coding	48 kDa	0.0032	0	0	0	0	8	7	7	1	0	0	0	0	16	14	11	1	0	0	0	0	15	12	9	1
	TGME49_204020	ribosomal protein RPL8 (RPL8) | location=TGME49_chrVIIa:2046086-2048555(+) | length=260 | sequence_SO=chromosome | SO=protein_coding	28 kDa	0.004	0	0	0	0	3	3	3	1	0	0	0	0	3	3	3	1	0	0	0	0	5	5	5	1
	TGME49_276890	hypothetical protein | location=TGME49_chrXII:6872229-6880242(-) | length=1174 | sequence_SO=chromosome | SO=protein_coding	130 kDa	0.004	0	0	0	0	7	7	7	1	0	0	0	0	11	11	10	1	0	0	0	0	5	5	5	1
	TGME49_272350	mRNA export protein | location=TGME49_chrVIII:4057110-4063689(-) | length=375 | sequence_SO=chromosome | SO=protein_coding	41 kDa	0.0043	0	0	0	0	11	9	7	1	0	0	0	0	8	7	5	1	0	0	0	0	12	9	6	1
	TGME49_309820	ribosomal protein RPL11 (RPL11) | location=TGME49_chrXI:830503-832124(+) | length=175 | sequence_SO=chromosome | SO=protein_coding	20 kDa	0.0044	0	0	0	0	2	2	2	1	0	0	0	0	2	2	2	1	0	0	0	0	3	3	2	1
	TGME49_220950	hypothetical protein | location=TGME49_chrII:86643-88946(+) | length=363 | sequence_SO=chromosome | SO=protein_coding	39 kDa	0.0045	0	0	0	0	2	2	2	1	0	0	0	0	4	3	2	1	0	0	0	0	4	3	2	1
	TGME49_226250	DEAD (Asp-Glu-Ala-Asp) box polypeptide DDX3X (DDX3X) | location=TGME49_chrX:1759628-1762586(+) | length=734 | sequence_SO=chromosome | SO=protein_coding	79 kDa	0.0074	0	0	0	0	1	1	1	0.96	0	0	0	0	2	2	2	1	0	0	0	0	3	3	3	1
	TGME49_239100	ribosomal protein RPS7 (RPS7) | location=TGME49_chrVI:462430-464737(+) | length=196 | sequence_SO=chromosome | SO=protein_coding	23 kDa	0.0076	0	0	0	0	3	3	3	1	0	0	0	0	5	5	5	1	0	0	0	0	2	2	2	1
	TGME49_247350	thioredoxin domain-containing protein | location=TGME49_chrXII:3276300-3278416(-) | length=312 | sequence_SO=chromosome | SO=protein_coding	34 kDa	0.0082	0	0	0	0	4	4	3	1	0	0	0	0	4	3	3	1	0	0	0	0	2	2	2	1
	TGME49_263040	ribosomal protein RPS16 (RPS16) | location=TGME49_chrVIIb:856869-858555(+) | length=211 | sequence_SO=chromosome | SO=protein_coding	24 kDa	0.0086	0	0	0	0	4	3	2	1	0	0	0	0	3	2	2	1	0	0	0	0	6	5	4	1
	TGME49_245460	ribosomal protein RPS8 (RPS8) | location=TGME49_chrXII:2283634-2287444(-) | length=205 | sequence_SO=chromosome | SO=protein_coding	24 kDa	0.0087	0	0	0	0	6	5	5	1	0	0	0	0	6	6	5	1	0	0	0	0	10	7	6	1
	GRA9	dense granule protein GRA9 (GRA9) | location=TGME49_chrXII:5450509-5452072(+) | length=318 | sequence_SO=chromosome | SO=protein_coding	35 kDa	0.009	0	0	0	0	3	3	3	1	0	0	0	0	7	6	6	1	0	0	0	0	7	7	6	1
	TGME49_263700	ribosomal protein RPS14 (RPS14) | location=TGME49_chrVIIb:385908-387618(+) | length=156 | sequence_SO=chromosome | SO=protein_coding	16 kDa	0.0096	0	0	0	0	5	4	4	1	0	0	0	0	6	5	5	1	0	0	0	0	9	6	6	1
	Cells were treated with IFN-g, with (condition: Tg/IFN) or without (condition: IFN)Toxoplasma infection
	a Criteria: Protein threshold, 99%; Min # peptides, 2; Peptide threshold, 95%; P<0.05
	b Criteria: Protein threshold, 99%; Min # peptides, 2; Peptide threshold, 95%; P<0.01
	Unpaired two-tailed Student’s t-tests were performed for statistical analyses
