# Supplementary material for: The intrinsically disordered protein TgIST from Toxoplasma gondii inhibits STAT1 signaling by blocking cofactor recruitment
Source: Nat Commun. 2022 Jul 13;13:4047. doi: 10.1038/s41467-022-31720-7 (PMC9279507; doi:10.1038/s41467-022-31720-7)
Supplement: Supplementary file 6 — Supplementary Data 3 [file 41467_2022_31720_MOESM6_ESM.xlsx]

## Sheet: Sheet1
Supplementary Data 3 – Plasmids used in this study.
Plasmid	Usage	Source
pcDNA4-TgIST-Ty-GFP	Backbone and template for expression or amplification of different TgIST constructs	Olias et al., 2016
pcDNA4-TgIST-MT-Ty	Plasmid used for expression of the mature TgIST(Ala140-Val890) with a C-terminal Ty-tag in HEK293T cells and then immunoprecipitation using a-Ty mAb	This study
pcDNA4-TgIST-MT-GFP	Plasmid used for expression of the mature TgIST(Ala140-Val890) with a C-terminal GFP in HeLa cells and then detecting IRF1 expression by immunofluorescence assay	This study
pcDNA4-TgIST-T1-Ty	Plasmid used for expression of TgIST (Ala140-Arg587) with a C-terminal Ty-tag in HEK293T cells and then immunoprecipitation using a-Ty mAb	This study
pcDNA4-TgIST-T1-GFP	Plasmid used for expression of TgIST (Ala140-Arg587) with a C-terminal GFP in HeLa cells and then detecting IRF1 expression by immunofluorescence assay	This study
pcDNA4-TgIST-T2-Ty	Plasmid used for expression of TgIST (Ala140-Ser420) with a C-terminal Ty-tag in HEK293T cells and then immunoprecipitation using a-Ty mAb	This study
pcDNA4-TgIST-T2-GFP	Plasmid used for expression of TgIST (Ala140-Ser420) with a C-terminal GFP in HeLa cells and then detecting IRF1 expression by immunofluorescence assay	This study
pcDNA4-TgIST-T2-M2-GFP	Plasmid used for expression of TgIST (Ala140-Ser420) with a C-terminal GFP, but the core STAT1 dimer binding sequence (Thr196-Arg202 and Thr381-Arg387) within two internal repeats have all been mutated to alanine, plasmid were expressed in HeLa cells and then detecting IRF1 expression by immunofluorescence assay.	This study
pcDNA4-TgIST-T3-Ty	Plasmid used for expression of TgIST (Ala140-Arg318) with a C-terminal Ty-tag in HEK293T cells and then immunoprecipitation using a-Ty mAb	This study
pcDNA4-TgIST-T3-GFP	Plasmid used for expression of TgIST (Ala140-Arg318) with a C-terminal GFP in HeLa cells and then detecting IRF1 expression by immunofluorescence assay	This study
pcDNA4-TgIST-T4-GFP	Plasmid used for expression of TgIST (Gly319-Ser420) with a C-terminal GFP in HeLa cells and then detecting IRF1 expression by immunofluorescence assay	This study
pcDNA4-TgIST-NLS-T4-GFP	Plasmid used for expression of TgIST (Gly319-Ser420) with an additional N-terminal SV40 NLS and C-terminal GFP in HeLa cells and then detecting IRF1 expression by immunofluorescence assay	This study
pcDNA4-TgIST-NLS-R2-GFP	Plasmid used for expression of TgIST (Gly365-Ser420) with an additional N-terminal SV40 NLS and C-terminal GFP in HeLa cells and then detecting IRF1 expression by immunofluorescence assay	This study
DHFR-tSTAT1cc	Template for amplification of N-terminus (M1-E131) truncated and two cysteine mutated STAT1 (A656C and N658C, designated as STAT1cc thereafter), which is used for expression in E. coli	Roy et al., 2017
DHFR-tSTAT1	Template for amplification of N-terminus (M1-E131) truncated STAT1 core fragment (Ser132-His713), which is used for expression in E. coli	Roy et al., 2017
pET15b-MT-TgIST	Plasmid comtaining mature TgIST (Ala140-Val890) in pET15b with N-terminal 6xHis-tag, used for subcloning of TgIST	This study
pET15b-TgIST-R2	Plasmid used for expression of C-terminal 6xHis-tagged repeats 2 (Gly365-Ser420) of TgIST	This study
pET15b-TgIST-R2-GST	Plasmid used for expression of C-terminal GST-tagged repeats 2 (Gly365-Ser420) of TgIST	This study
pET15b-TgIST-R2-M1-GST	Plasmid used for expression of C-terminal GST-tagged repeats 2 (Gly365-Ser420) of TgIST with core binding domain mutation (Thr381-Arg387 all have been mutated to alanine)	This study
pET15b-TgIST-R2-M3-GST	Plasmid used for expression of mutated C-terminal GST-tagged repeats 2 (Gly365-Ser420) of TgIST, with core binding domain mutation from VRTALDVLREL to RVTALDVLRLE	This study
pET15b-Nstrep-STAT1	Plasmid used for expression of N-terminal Strep-tagged STAT1 core fragment (Ser132-His713) in E. coli TKB1 strain (for phosphorylated STAT1 dimer, designated as pSTAT1d) or Rosetta strain (for STAT1 monomer)	This study
pET15b-Nhis-strep-STAT1	Plasmid used for expression of N-terminal His-tagged and Strep-tagged STAT1 core fragment (Ser132-His713) in E. coli TKB1 strain (for phosphorylated STAT1 dimer, designated as pSTAT1d) or Rosetta strain (for STAT1 monomer). The His-tagged STAT1 was facilitated to BLI study using the NTA biosensor	This study
pET15b-Nstrep-STAT1-linker-R2	Plasmid used for expression of N-terminal Strep-tagged STAT1: TgIST-R2 fusion protein. The TgIST-R2 (Gly365-Ala400) was linked to the C-terminus of STAT1 (core fragment of STAT1, Ser132-His713) via the linker peptide SGGGGSGGGGSGGGG. The plasmid was expressed in E. coli TKB1 strain to get the phosphorylated STAT1:TgIST-R2 dimer protein.	This study
pET15b-MT-TgIST-STAT1	pET15b derivative co-expression plasmid harboring N-terminal 6xHis-tagged mature TgIST (Ala140-Val890) and tag-free STAT1 core fragment (Ser132-His713)	This study
pET15b-MT-TgIST-STAT1cc	pET15b derivative co-expression plasmid harboring N-terminal 6xHis-tagged mature TgIST (Ala140-Val890) and tag-free STAT1cc	This study
pET15b-TgIST-T1-STAT1	pET15b derivative co-expression plasmid harboring N-terminal 6xHis-tagged TgIST (A140-R587) and tag-free STAT1 core fragment (Ser132-His713)	This study
pET15b-TgIST-T1-STAT1cc	pET15b derivative co-expression plasmid harboring N-terminal 6xHis-tagged TgIST (A140-R587) and tag-free STAT1cc	This study
pET15b-TgIST-T2-STAT1	pET15b derivative co-expression plasmid harboring N-terminal 6xHis-tagged TgIST (Ala140-Ser420) and tag-free STAT1 core fragment (Ser132-His713)	This study
pET15b-TgIST-T2-STAT1cc	pET15b derivative co-expression plasmid harboring N-terminal 6xHis-tagged TgIST (Ala140-Ser420) and tag-free STAT1cc	This study
pET15b-TgIST-T3-STAT1	pET15b derivative co-expression plasmid harboring N-terminal 6xHis-tagged TgIST (Ala140-Arg318) and tag-free STAT1 core fragment (Ser132-His713)	This study
pET15b-TgIST-T3-STAT1cc	pET15b derivative co-expression plasmid harboring N-terminal 6xHis-tagged TgIST (Ala140-Arg318) and tag-free STAT1cc	This study
pET15b-TgIST-T2DR2-STAT1cc	pET15b derivative co-expression plasmid harboring N-terminal 6xHis-tagged TgIST-T2 lacking the sequence of repeats 2 (lacking G365-P410) and tag-free STAT1cc	This study
pET15b-TgIST-T4-STAT1cc	pET15b derivative co-expression plasmid harboring N-terminal 6xHis-tagged TgIST (Gly319-Ser420) and tag-free STAT1cc	This study
pET15b-TgIST-R2-STAT1cc	pET15b derivative co-expression plasmid harboring C-terminal 6xHis-tagged repeats 2 (Gly365-Ser420) of TgIST and tag-free STAT1cc	This study
pET15b-TgIST-R2-M1-STAT1cc	pET15b derivative co-expression plasmid harboring C-terminal 6xHis-tagged repeats 2 (Gly365-Ser420) with core binding domain mutation (Thr381-Arg387 all have been mutated to alanine), and tag-free STAT1cc	This study
pET15b-TgIST-R2-M2-STAT1cc	pET15b derivative co-expression plasmid harboring C-terminal 6xHis-tagged repeats 2 (Gly365-Ser420) with Q378A mutation, and tag-free STAT1cc	This study
pET15b-TgIST-R2-M3-STAT1cc	pET15b derivative co-expression plasmid harboring C-terminal 6xHis-tagged repeats 2 (Gly365-Ser420) with R380A mutation, and tag-free STAT1cc	This study
pET15b-TgIST-R2-M4-STAT1cc	pET15b derivative co-expression plasmid harboring C-terminal 6xHis-tagged repeats 2 (Gly365-Ser420) with T381A mutation, and tag-free STAT1cc	This study
pET15b-TgIST-R2-M5-STAT1cc	pET15b derivative co-expression plasmid harboring C-terminal 6xHis-tagged repeats 2 (Gly365-Ser420) with D384A mutation, and tag-free STAT1cc	This study
pET15b-TgIST-R2-M6-STAT1cc	pET15b derivative co-expression plasmid harboring C-terminal 6xHis-tagged repeats 2 (Gly365-Ser420) with R387A mutation, and tag-free STAT1cc	This study
pET15b-TgIST-R2-M7-STAT1cc	pET15b derivative co-expression plasmid harboring C-terminal 6xHis-tagged repeats 2 (Gly365-Ser420) with E388A mutation, and tag-free STAT1cc	This study
pET15b-TgIST-R2-M8-STAT1cc	pET15b derivative co-expression plasmid harboring C-terminal 6xHis-tagged repeats 2 (Gly365-Ser420) withT390A mutation, and tag-free STAT1cc	This study
pET15b-TgIST-R2-M9-STAT1cc	pET15b derivative co-expression plasmid harboring C-terminal 6xHis-tagged repeats 2 (Gly365-Ser420) with R416A and R417A mutations, and tag-free STAT1cc	This study
pET15b-TgIST-R2-M10-STAT1cc	pET15b derivative co-expression plasmid harboring C-terminal 6xHis-tagged repeats 2 (Gly365-Ser420) with Q391A mutation, and tag-free STAT1cc	This study
pET15b-TgIST-R2-M11-STAT1cc	pET15b derivative co-expression plasmid harboring C-terminal 6xHis-tagged repeats 2 (Gly365-Ser420) with Q392A mutation, and tag-free STAT1cc	This study
pET15b-TgIST-R2-M12-STAT1cc	pET15b derivative co-expression plasmid harboring C-terminal 6xHis-tagged repeats 2 (Gly365-Ser420) with Q391 and Q392A mutations, and tag-free STAT1cc	This study
pET15b-TgIST-R2-M13-STAT1cc	pET15b derivative co-expression plasmid harboring C-terminal 6xHis-tagged repeats 2 (Gly365-Ser420) with L383A mutation, and tag-free STAT1cc	This study
pET15b-TgIST-R2-M14-STAT1cc	pET15b derivative co-expression plasmid harboring C-terminal 6xHis-tagged repeats 2 (Gly365-Ser420) with L386A mutation, and tag-free STAT1cc	This study
pET15b-TgIST-R2-STAT1cc-M1	pET15b derivative co-expression plasmid harboring C-terminal 6xHis-tagged repeats 2 (Gly365-Ser420), and tag-free STAT1cc with D593A mutation	This study
pET15b-TgIST-R2-STAT1cc-M2	pET15b derivative co-expression plasmid harboring C-terminal 6xHis-tagged repeats 2 (Gly365-Ser420), and tag-free STAT1cc with Q594A mutation	This study
pET15b-TgIST-R2-STAT1cc-M3	pET15b derivative co-expression plasmid harboring C-terminal 6xHis-tagged repeats 2 (Gly365-Ser420), and tag-free STAT1cc with E618A mutation	This study
pET15b-TgIST-R2-STAT1cc-M4	pET15b derivative co-expression plasmid harboring C-terminal 6xHis-tagged repeats 2 (Gly365-Ser420), and tag-free STAT1cc with Q621W mutation	This study
pET15b-TgIST-R2-STAT1cc-M5	pET15b derivative co-expression plasmid harboring C-terminal 6xHis-tagged repeats 2 (Gly365-Ser420), and tag-free STAT1cc with N662K mutation	This study
pET15b-TgIST-R2-STAT1cc-M6	pET15b derivative co-expression plasmid harboring C-terminal 6xHis-tagged repeats 2 (Gly365-Ser420), and tag-free STAT1cc with N662A mutation	This study
pET15b-TgIST-R2-STAT1cc-M7	pET15b derivative co-expression plasmid harboring C-terminal 6xHis-tagged repeats 2 (Gly365-Ser420), and tag-free STAT1cc with R619A mutation	This study
pET15b-TgIST-R2-STAT1cc-M8	pET15b derivative co-expression plasmid harboring C-terminal 6xHis-tagged repeats 2 (Gly365-Ser420), and tag-free STAT1cc with S620A mutation	This study
pET15b-TgIST-R2-STAT1cc-M9	pET15b derivative co-expression plasmid harboring C-terminal 6xHis-tagged repeats 2 (Gly365-Ser420), and tag-free STAT1cc with Q621A mutation	This study
pET15b-TgIST-R2-STAT1cc-M10	pET15b derivative co-expression plasmid harboring C-terminal 6xHis-tagged repeats 2 (Gly365-Ser420), and tag-free STAT1cc with N622A mutation	This study
pET15b-TgIST-R2-STAT1cc-M11	pET15b derivative co-expression plasmid harboring C-terminal 6xHis-tagged repeats 2 (Gly365-Ser420), and tag-free STAT1cc with E625A mutation	This study
pET15b-TgIST-R2-STAT1cc-M12	pET15b derivative co-expression plasmid harboring C-terminal 6xHis-tagged repeats 2 (Gly365-Ser420), and tag-free STAT1cc with D627A mutation	This study
pET15b-TgIST-R2-STAT1cc-M13	pET15b derivative co-expression plasmid harboring C-terminal 6xHis-tagged repeats 2 (Gly365-Ser420), and tag-free STAT1cc with E632A mutation	This study
pET15b-TgIST-R2-STAT1cc-M14	pET15b derivative co-expression plasmid harboring C-terminal 6xHis-tagged repeats 2 (Gly365-Ser420), and tag-free STAT1cc with K652A mutation	This study
pET15b-TgIST-R2-STAT1cc-M15	pET15b derivative co-expression plasmid harboring C-terminal 6xHis-tagged repeats 2 (Gly365-Ser420), and tag-free STAT1cc with M654A mutation	This study
pET15b-TgIST-R2-STAT1cc-M16	pET15b derivative co-expression plasmid harboring C-terminal 6xHis-tagged repeats 2 (Gly365-Ser420), and tag-free STAT1cc with E657A mutation	This study
pET15b-TgIST-R2-STAT1cc-M17	pET15b derivative co-expression plasmid harboring C-terminal 6xHis-tagged repeats 2 (Gly365-Ser420), and tag-free STAT1cc with E661A mutation	This study
pET15b-TgIST-R2-STAT1cc-M18	pET15b derivative co-expression plasmid harboring C-terminal 6xHis-tagged repeats 2 (Gly365-Ser420), and tag-free STAT1cc with D672A mutation	This study
pET15b-TgIST-R2-STAT1cc-M19	pET15b derivative co-expression plasmid harboring C-terminal 6xHis-tagged repeats 2 (Gly365-Ser420), and tag-free STAT1cc with D674A mutation	This study
pET15b-TgIST-R2-STAT1cc-M20	pET15b derivative co-expression plasmid harboring C-terminal 6xHis-tagged repeats 2 (Gly365-Ser420), and tag-free STAT1cc with K665A mutation	This study
pSAG1_Cas9-U6_sgUPRT	Streptococcus pyogenes Cas9 fused to GFP driven by a TgSAG1 promoter and CRISPR sgRNA targeting TgUPRT (GGCGTCTCGATTGTGAGAGC) driven from a Pol III U6 promoter.	Shen et al., 2014
pUPRTFloxed DHFR-TS	Plasmid flanked by 800bp homology arms corresponding to 5’ and 3’ UTR regions of UPRTgene and pDHFR:DHFR-TS for drug selection with pyrimethamine. For generating GOI complementation constructs into UPRT locus.	Behnke et al., 2015
pUPRTFloxed DHFR-TS-FL-TgIST	Complementation of wildtype TgIST into UPRT locus in TgIST-KO parasites.	This study
pUPRTFloxed DHFR-TS-FL-TgIST-T1	Complementation of TgIST-T1 (lack of the Mi-2/NuRD binding domain) into UPRT locus in TgIST-KO parasites.	This study
