# Supplementary material for: The intrinsically disordered protein TgIST from Toxoplasma gondii inhibits STAT1 signaling by blocking cofactor recruitment
Source: Nat Commun. 2022 Jul 13;13:4047. doi: 10.1038/s41467-022-31720-7 (PMC9279507; doi:10.1038/s41467-022-31720-7)
Supplement: Supplementary file 7 — Supplementary Data 4 [file 41467_2022_31720_MOESM7_ESM.xlsx]

## Sheet: Sheet1
Supplementary Data 4– Oligonucleotides used in this study.
OligoNT	Sequence (5’ – 3’)	Usage	Source
pcDNA4-TgIST-MT-Ty-F	CCCAAGCTTATGGCGGCAGAGGGTGGAAGT	Primer set used to amplify mature TgIST(MT-TgIST, Ala140-Val890)-Ty from pcDNA4-TgIST-Ty-GFP. Primers contain 5’ HindIII / 3’ XbaI for cloning into HindIII / XbaI double digested pcDNA4-TgIST-Ty-GFP for making pcDNA4-TgIST-MT-Ty plasmids	This study; IDT
pcDNA4-TgIST-MT-Ty-R	CTAGTCTAGACTAATCGAGCGGGTCCTGGTTC
pcDNA4-TgIST-MT-GFP-F	CCCAAGCTTATGGCGGCAGAGGGTGGAAGT	Primer set used to amplify mature TgIST(MT-TgIST, Ala140-Val890)-GFP from pcDNA4-TgIST-Ty-GFP. Primers contain 5’ HindIII / 3’ XbaI for cloning into HindIII / XbaI double digested pcDNA4-TgIST-Ty-GFP for making pcDNA4-TgIST-MT-GFP plasmids	This study; IDT
pcDNA4-TgIST-MT-GFP-R	CTAGTCTAGACTATTTGTATAGTTCATCCATGCC
pcDNA4-ISTMT-T123-Ty-SDM-F	GAGGTCCACACGAACCAG	Primer used to delete the C-terminus of TgIST by site-directed mutagenesis methods from pcDNA-MT-TgIST-Ty/GFP plasmids, for making pcDNA4-TgIST-T1/T2/T3-Ty/GFP plasmids	This study; IDT
pcDNA4-ISTMT-T1-Ty-SDM-R	TAGGGATCCGGCTGCTAA	Primer used to delete the C-terminus of TgIST by site-directed mutagenesis methods from pcDNA-MT-TgIST-Ty/GFP plasmids, for making pcDNA4-TgIST-T1-Ty/GFP plasmids	This study; IDT
pcDNA4-ISTMT-T2-Ty-SDM-R	GGAGCTTGATCGACGTTC	Primer used to delete the C-terminus of TgIST by site-directed mutagenesis methods from pcDNA-MT-TgIST-Ty/GFP plasmids, for making pcDNA4-TgIST-T2-Ty/GFP plasmids	This study; IDT
pcDNA4-ISTMT-T3-Ty-SDM-R	GCGAGCCTCCTCGCTTGG	Primer used to delete the C-terminus of TgIST by site-directed mutagenesis methods from pcDNA-MT-TgIST-Ty/GFP plasmids, for making pcDNA4-TgIST-T3-Ty/GFP plasmids	This study; IDT
pcDNA4-ISTMT-T2DR2-Ty-SDM-F	GCTCCTGAGACCGAACGTCG	Primer set used to delete the second repeat from pcDNA4-TgIST-T2-Ty/GFP by site-directed mutagenesis methods, for making pcDNA4-TgIST-T2-DR2-Ty/GFP plasmids	This study; IDT
pcDNA4-ISTMT-T2DR2-Ty-SDM-R	TGGGCTTGCTGTCGCGCT
pcDNA4-ISTMT-T4-Ty-SDM-F	GGCTTTGACAGACCGGGG	Primer set used to delete the N-terminus of TgIST by site-directed mutagenesis methods from pcDNA-MT-TgIST-T2-GFP plasmids, for making pcDNA4-TgIST-T4-GFP plasmids	This study; IDT
pcDNA4-ISTMT-T4-Ty-SDM-R	CATATGGCTGCCGCGCGG
pcDNA4-NLS-T4-SDM-F	aagagaaaggtaGGCTTTGACAGACCGGGG	Primer set used to add a NLS on N-terminus of TgIST by site-directed mutagenesis methods from pcDNA-TgIST-T4-GFP, for making pcDNA4-NLS-TgIST-T4-GFP plasmids	This study; IDT
pcDNA4-NLS-T4-SDM-R	cttttttggtccCATAAGCTTAAGTTTAAACGCTAGAGTC
G-pcDNA4-R2-F	CCGAACGTCGATCAAGCTCCgaggtccacacgaaccag	Primer set used to amplify the vector backbone from pcDNA4-MT-TgIST-GFP for building pcDNA4-TgIST-NLS-R2-GFP by Gibson assembly	This study; IDT
G-pcDNA4-R2-R	CATAAGCTTAAGTTTAAACGCTAGAG
G-NLS-R2-F	cgtttaaacttaagcttatgggaccaaaaaagaagagaaaggtaGGTATTGACAGACCGGGGACTAC	Primer set used to amplify the NLS-R2 from pET15b-TgIST-R2 for building pcDNA4-TgIST-NLS-R2-GFP by Gibson assembly	This study; IDT
G-NLS-R2-R	GGAGCTTGATCGACGTTC
MT-IST-NdeI-F	GGCAATTCCATATGGCGGCAGAGGGTGGAAGTGAATCAG	Primer set used to amplify the mature TgIST(MT-TgIST, Ala140-Val890). Primers contain 5’ NdeI / 3’ BamHI for cloning into NdeI / BamHI double digested pET15b for making pET15b-MT-TgIST plasmids	This study; IDT
MT-IST-BamHI-R	CGCGGATCCCTAGTGATGATGATGATGATG GACCCGCCGTTCACTACTCG
15b-ISTMT-T1-SDM-F	TAGGGATCCGGCTGCTAA	Primer set used to delete the C-terminus of TgIST by site-directed mutagenesis methods from pET15b-MT-TgIST, pET15b-MT-TgIST-STAT1 or pET15b-MT-TgIST-STAT1cc, for making coressponding TgIST-T1 containing plasmids	This study; IDT
15b-ISTMT-T1-SDM-R	GCGTTGTGTTGGTAGAAGG
15b-ISTMT-T2-SDM-F	TAGGGATCCGGCTGCTAA	Primer set used to delete the C-terminus of TgIST by site-directed mutagenesis methods from pET15b-MT-TgIST, pET15b-MT-TgIST-STAT1 or pET15b-MT-TgIST-STAT1cc, for making coressponding TgIST-T2 containing plasmids	This study; IDT
15b-ISTMT-T2-SDM-R	GGAGCTTGATCGACGTTC
15b-ISTMT-T3-SDM-F	TAGGGATCCGGCTGCTAAG	Primer set used to delete the C-terminus of TgIST by site-directed mutagenesis methods from pET15b-MT-TgIST, pET15b-MT-TgIST-STAT1 or pET15b-MT-TgIST-STAT1cc, for making coressponding TgIST-T3 containing plasmids	This study; IDT
15b-ISTMT-T3-SDM-R	GCGAGCCTCCTCGCTTGG
15b-ISTMT-T2DR2-SDM-F	GCTCCTGAGACCGAACGTCG	Primer set used to delete the second repeat from pET-TgIST-T2 by site-directed mutagenesis methods, for making pcDNA4-TgIST-T2-DR2-Ty/GFP plasmids	This study; IDT
15b-ISTMT-T2DR2-SDM-R	TGGGCTTGCTGTCGCGCT
15b-ISTMT-T4-SDM-F	GGCTTTGACAGACCGGGG	Primer set used to delete the N-terminus of TgIST by site-directed mutagenesis methods from pET15b-MT-TgIST-T2, pET15b-MT-TgIST-T2-STAT1 or pET15b-MT-TgIST-T2-STAT1cc, for making coressponding TgIST-T4 containing plasmids	This study; IDT
15b-ISTMT-T4-SDM-R	CATATGGCTGCCGCGCGG
Mut-DeleteRP1-F	GGTATTGACAGACCGGGG	Primer set used to delete the RP1 of TgIST by site-directed mutagenesis methods from pET15b-MT-TgIST-T4, pET15b-MT-TgIST-T4-STAT1 or pET15b-MT-TgIST-T4-STAT1cc, for making coressponding TgIST-R2 containing plasmids	This study; IDT
Mut-DeleteRP1-R	CATGGTATATCTCCTTCTTAAAGTTAAAC
G-15b-R2-Chis-DelHis-F	TAGGGATCCGGCTGCTAAGAGGCTGC	Primer set used to amplify the vector backbone from pET15b-TgIST-R2 and meanwhile delete the N-terminal His-tag, for building pET15b-TgIST-R2-GST by Gibson assembly	This study; IDT
G-15b-R2-Chis-DelHis-R	GCTGCCGCGCGGCACCAG
G-C-GST-F	CCCTGGTGCCGCGCGGCAGCTCCCCTATACTAGGTTATTGGAAAATTAAG	Primer set used to amplify the GST tag from pGEX6p-1, for building pET15b-TgIST-R2-GST by Gibson assembly	This study; IDT
G-C-GST-R	tcttagcagccggatccctaTTTTGGAGGATGGTCGCC
TgIST-R2-M1	ATGGGTATTGACAGACCGGGGACTACAGGAACTAAAGGACCGCAAGTTCGGGCAGCTGCAGCCGCAGCTGCCGAGTTGACTCAACAAGCAAAACAACTAAGGCTCACGGCAGAGTCGTCCTCCACCGCGACAGCAAGCCCAGCTCCTGAGACCGAACGTCGATCAAGCTCCCTGGTGCCGCGCGGCAGCCATCATCATCATCATCACTAG	Synthesized double-stranded DNA fragments containing mutated repeat 2 region (Gly365-Ser420) of TgIST and a C-terminus 6xHis-tag, used for making pET15b-TgIST-R2-M1-GST by Gibson assembly	This study; IDT
TgIST-R1-M1	GGCTTTGACAGACCGGGGACTACAGGAACTGAAGGACCGCGTGTTCGGGCAGCTGCAGCCGCAGCTGCCGAGATGACTCAACAAACAAAACGACTAAAGCTCACGGCAGAGTCGTCCTCCAGCGCGACAGCAAGCCCA	Synthesized double-stranded DNA fragments containing mutated repeat 1 region (Thr196-Arg202) of TgIST, used with synthesized R2-Chis-M1 for making pcDNA4-TgIST-T2-M2-GFP by Gibson assembly	This study; IDT
TgIST-R2-M3	GGTATTGACAGACCGGGGACTACAGGAACTAAAGGACCGCAACGGGTTACCGCGCTAGATGTTTTGCGCTTGGAGACTCAACAAGCAAAACAACTAAGGCTCACGGCAGAGTCGTCCTCCACCGCGACAGCAAGCCCAGCTCCTGAGACCGAACGTCGATCAAGCTCC	Synthesized double-stranded DNA fragments containing repeat 2 region (Gly365-Ser420) of TgIST with its core binding domain mutation from VRTALDVLREL to RVTALDVLRLE , for making pcDNA4-TgIST-R2-M3 by Gibson assembly	This study; IDT
G-15b-R2-M3-GST-F	ccgaacgtcgatcaagctccCTGGTGCCGCGCGGCAGC	Primer set used to amplify the vector backbone from pET15b-TgIST-R2 and meanwhile delete the N-terminal His-tag, for building pET15b-TgIST-R2-GST by Gibson assembly	This study; IDT
G-15b-R2-M3-GST-R	gtccccggtctgtcaataccCATGGTATATCTCCTTCTTAAAGTTAAACAAAATTATTTCTAGAGGGGAATTGTTATCCGCTCACAATTC
STAT1-pETDuet-NdeI-F	GGCAATTCCATATGAGTACCGTGATGTTGGACAAGC	Primer set used to amplify STAT1 core fragement (Ser132-His713) or STAT1cc from DHFR-tSTAT1 or DHFR-tSTAT1cc. Primers contain 5’ NdeI / 3’ KpnI for cloning into NdeI / KpnI double digested pDuet plasmid for making pDuet-STAT1 or -STAT1cc plasmids	This study; IDT
STAT1-pETDuet-KpnI-R	CGGGGTACCTTA TTTCTCAAACTGCGGATGAGAC
G-pET15b-pDuetSTAT1-F	TCTAGGgatccggctgctaagaacagaaagtaatcgtattgtacacggccgcataatcg	Primer set used to amplify the STAT1 core fragment (Ser132-His713) from pDuet-STAT1 or -STAT1cc for building pET15b-MT-TgIST-STAT1 or -STAT1cc by Gibson assembly	This study; IDT
G-pET15b-pDuetSTAT1-R	ttaatgcggtagtttatcacctttcagcaaaaaacccctcaag
G-pET15b-pDUET-VecF	gaggggttttttgctgaaaggtgataaactaccgcattaaagcttatcgat	Primer set used to amplify the vector backbone from pET15b-MT-TgIST for building pET15b-TgIST-STAT1 or -STAT1cc by Gibson assembly	This study; IDT
G-pET15b-pDUET-VecR	aatacgattactttctgttcttagcagccggatcCCTAGACC
15b-G-NStrep-STAT1-F	actttaagaaggagatataccATGTGGTCTCATCCGCAG	Primer set used to amplify N-terminal Strep-tagged STAT1 core fragement (Ser132-His713) from pDuet-N-Strep-STAT1 for building pET15b-Nstrep-STAT1 by Gibson assembly	This study; IDT
15b-G-NStrep-STAT1-R	tcgggctttgttagcagccgTTAATGGACCTCACTAACGC
15b-NdeI-tSTAT1b-F	GGCAATTCCATATGAGTACCGTGATGTTGGACAAGC	Primer set used to add N-terminal 6xHis-tag on Strep-tagged STAT1 core fragement (Ser132-His713) for BLI assays. Primers contain 5’ NdeI / 3’ BamHI for cloning into NdeI / KpnI double digested pET15b plasmid for making pET15b-NHis-Strep-STAT1 plasmids	This study; IDT
15b-BamHI-tSTAT1b-R	gcagccggatcc TTAATGGACCTCACTAAC
G-linker-RP2_G365-A400-F	TCAGCGTTAGTGAGGTCCATtcaggtggaggtggatcaggtggaggtggatcaggtggaggtggaGGTATTGACAGACCGGGG	Primer set used to amplify TgIST-R2 (Gly365-A400) and meanwhile add a 3XSGGGG linker peptide on its N-terminus, for building pET15b-Nstrep-STAT1-linker-R2 by Gibson assembly	This study; IDT
G-RP2_G365-A400-R	ggctttgttagcagccgttaTGCCGTGAGCCTTAGTTG
G-15b-STAT1-addTAD-F	TAACGGCTGCTAACAAAG	Primer set used to amplify the vector backbone from pET15b-Nstrep-STAT1 for building pET15b-Nstrep-STAT1-linker-R2 by Gibson assembly	This study; IDT
G-15b-STAT1-addTAD-R	ATGGACCTCACTAACGCTG
TgIST-M2-Q378A-F	TAAAGGACCGgcaGTTCGGACCG	Primer set used to generate Q378A mutation in TgIST by site-directed mutagenesis methods	This study; IDT
TgIST-M2-Q378A-R	GTTCCTGTAGTCCCCGGT
TgIST-M3-R380A-F	ACCGCAAGTTgcgACCGCGCTAG	Primer set used to generate R380A mutation in TgIST by site-directed mutagenesis methods	This study; IDT
TgIST-M3-R380A-R	CCTTTAGTTCCTGTAGTCCC
TgIST-M4-T381A-F	GCAAGTTCGGgccGCGCTAGATG	Primer set used to generate T381A mutation in TgIST by site-directed mutagenesis methods	This study; IDT
TgIST-M4-T381A-R	GGTCCTTTAGTTCCTGTAGTCCCC
TgIST-M5-D384A-F	ACCGCGCTAGcTGTTTTGCGC	Primer set used to generate D384A mutation in TgIST by site-directed mutagenesis methods	This study; IDT
TgIST-M5-D384A-R	CCGAACTTGCGGTCCTTTAG
TgIST-M6-R387A-F	AGATGTTTTGgccGAGTTGACTCAACAAGCAAAACAACTAAG	Primer set used to generate R387A mutation in TgIST by site-directed mutagenesis methods	This study; IDT
TgIST-M6-R387A-R	AGCGCGGTCCGAACTTGC
TgIST-M7-E388A-F	TGTTTTGCGCgcgTTGACTCAAC	Primer set used to generate E388A mutation in TgIST by site-directed mutagenesis methods	This study; IDT
TgIST-M7-E388A-R	TCTAGCGCGGTCCGAACT
TgIST-M8-T390A-F	GCGCGAGTTGgctCAACAAGCAA	Primer set used to generate T390A mutation in TgIST by site-directed mutagenesis methods	This study; IDT
TgIST-M8-T390A-R	AAAACATCTAGCGCGGTCC
TgIST-M9-R416A-R417A-F	TGAGACCGAAgctgcaTCAAGCTCCCTGGTGCCGCG	Primer set used to generate R416A-R417A double mutations in TgIST by site-directed mutagenesis methods	This study; IDT
TgIST-M9-R416A-R417A-R	GGAGCTGGGCTTGCTGTC
TgIST-M10-Q391A-F	CGAGTTGACTgcaCAAGCAAAACAAC	Primer set used to generate Q391A mutation in TgIST by site-directed mutagenesis methods	This study; IDT
TgIST-M10-Q391A-R	CGCAAAACATCTAGCGCG
TgIST-M11-Q392A-F	GTTGACTCAAgcaGCAAAACAACTAAGGC	Primer set used to generate Q392A mutation in TgIST by site-directed mutagenesis methods	This study; IDT
TgIST-M11-Q392A-R	TCGCGCAAAACATCTAGC
TgIST-M12-Q391A-Q392A-F	CGAGTTGACTgcagcgGCAAAACAACTAAGGCTCAC	Primer set used to generate Q391A-Q392A double mutations in TgIST by site-directed mutagenesis methods	This study; IDT
TgIST-M12-Q391A-Q392A-R	CGCAAAACATCTAGCGCG
TgIST-M13-L383A-F	TCGGACCGCGgcaGATGTTTTGC	Primer set used to generate L383A mutation in TgIST by site-directed mutagenesis methods	This study; IDT
TgIST-M13-L383A-R	ACTTGCGGTCCTTTAGTTC
TgIST-M14-L386A-F	GCTAGATGTTgcgCGCGAGTTGACTCAAC	Primer set used to generate L386A mutation in TgIST by site-directed mutagenesis methods	This study; IDT
TgIST-M14-L386A-R	GCGGTCCGAACTTGCGGT
STAT1-M1-D593A-F	TTTATTGAAGgccCAGCAGCCGG	Primer set used to generate D593A mutation in STAT1 by site-directed mutagenesis methods	This study; IDT
STAT1-M1-D593A-R	GCGCGCTCGCGTTCTTTA
STAT1-M2-Q594A-F	ATTGAAGGACgcgCAGCCGGGCACG	Primer set used to generate Q594A mutation in STAT1 by site-directed mutagenesis methods	This study; IDT
STAT1-M2-Q594A-R	AAAGCGCGCTCGCGTTCT
STAT1-M3-E618A-F	CACATGGGTCgcgCGGTCGCAGA	Primer set used to generate E618A mutation in STAT1 by site-directed mutagenesis methods	This study; IDT
STAT1-M3-E618A-R	AAGGTAATCGCGCCTTCCC
STAT1-M4-Q621W-F	CGAGCGGTCGtggAATGGCGGCG	Primer set used to generate Q621A mutation in STAT1 by site-directed mutagenesis methods	This study; IDT
STAT1-M4-Q621W-R	ACCCATGTGAAGGTAATCGC
STAT1-M5-N662K-F	CATCCCTGAGaaaCCTCTGAAATATTTATATC	Primer set used to generate N662K mutation in STAT1 by site-directed mutagenesis methods	This study; IDT
STAT1-M5-N662K-R	CACTCGCAGGCCATCACT
STAT1-M6-N662A-F	CATCCCTGAGgccCCTCTGAAATATTTATATCCTAAC	Primer set used to generate N662A mutation in STAT1 by site-directed mutagenesis methods	This study; IDT
STAT1-M6-N662A-R	CACTCGCAGGCCATCACT
STAT1-M7-R619A-F	ATGGGTCGAGgcgTCGCAGAATGG	Primer set used to generate R619A mutation in STAT1 by site-directed mutagenesis methods	This study; IDT
STAT1-M7-R619A-R	GTGAAGGTAATCGCGCCT
STAT1-M8-S620A-F	GGTCGAGCGGgcgCAGAATGGCG	Primer set used to generate S620A mutation in STAT1 by site-directed mutagenesis methods	This study; IDT
STAT1-M8-S620A-R	CATGTGAAGGTAATCGCGCCTTCCCG
STAT1-M9-Q621A-F	CGAGCGGTCGgcgAATGGCGGCG	Primer set used to generate Q621A mutation in STAT1 by site-directed mutagenesis methods	This study; IDT
STAT1-M9-Q621A-R	ACCCATGTGAAGGTAATCGC
STAT1-M10-N622A-F	GCGGTCGCAGgctGGCGGCGAAC	Primer set used to generate N662A mutation in STAT1 by site-directed mutagenesis methods	This study; IDT
STAT1-M10-N622A-R	TCGACCCATGTGAAGGTAATC
STAT1-M11-E625A-F	GAATGGCGGCgcaCCTGATTTTCAC	Primer set used to generate E625A mutation in STAT1 by site-directed mutagenesis methods	This study; IDT
STAT1-M11-E625A-R	TGCGACCGCTCGACCCAT
STAT1-M12-D627A-F	CGGCGAACCTgctTTTCACGCGG	Primer set used to generate D627A mutation in STAT1 by site-directed mutagenesis methods	This study; IDT
STAT1-M12-D627A-R	CCATTCTGCGACCGCTCG
STAT1-M13-E632A-F	TCACGCGGTGgcgCCGTACACAA	Primer set used to generate E632A mutation in STAT1 by site-directed mutagenesis methods	This study; IDT
STAT1-M13-E632A-R	AAATCAGGTTCGCCGCCATTC
STAT1-M14-K652A-F	TCGCAACTATgcaGTGATGGCCTG	Primer set used to generate K652A mutation in STAT1 by site-directed mutagenesis methods	This study; IDT
STAT1-M14-K652A-R	ATAATATCCGGAAATGTCACC
STAT1-M15-M654A-F	CTATAAAGTGgcgGCCTGCGAGTG	Primer set used to generate M654A mutation in STAT1 by site-directed mutagenesis methods	This study; IDT
STAT1-M15-M654A-R	TTGCGAATAATATCCGGAAATG
STAT1-M16-E657A-F	GATGGCCTGCgcgTGCATCCCTG	Primer set used to generate E657A mutation in STAT1 by site-directed mutagenesis methods	This study; IDT
STAT1-M16-E657A-R	ACTTTATAGTTGCGAATAATATCCGGAAATGTC
STAT1-M17-E661A-F	GTGCATCCCTgcgAACCCTCTGA	Primer set used to generate E661A mutation in STAT1 by site-directed mutagenesis methods	This study; IDT
STAT1-M17-E661A-R	TCGCAGGCCATCACTTTATAG
STAT1-M18-D672A-F	TCCTAACATCgctAAAGACCATG	Primer set used to generate D627A mutation in STAT1 by site-directed mutagenesis methods	This study; IDT
STAT1-M18-D672A-R	TATAAATATTTCAGAGGGTTCTC
STAT1-M19-D674A-F	CATCGATAAAgccCATGCCTTTG	Primer set used to generate D674A mutation in STAT1 by site-directed mutagenesis methods	This study; IDT
STAT1-M19-D674A-R	TTAGGATATAAATATTTCAGAGG
STAT1-M20-K665A-F	GAACCCTCTGgcaTATTTATATCCTAACATCGATAAAG	Primer set used to generate K665A mutation in STAT1 by site-directed mutagenesis methods	This study; IDT
STAT1-M20-K665A-R	TCAGGGATGCACTCGCAG
G-pUPRTFloxed-F	agctcggtacccataacttc	Primer set used to amplify the pUPRTFloxed DHFR-TS backbone, for building TgIST complementation plasmids by Gibson assembly	This study; IDT
G-pUPRTFloxed-R	cgaattcgatcttggaatag
G-FL-TgIST-pUPRTFloxed-F	CTATTCCAAGATCGAATTCGtttgcctccggatatggatac	Primer set used to amplify the wildtype TgIST, for building TgIST complementation plasmids by Gibson assembly	This study; IDT
G-FL-TgIST-pUPRTFloxed-R	GAAGTTATGGGTACCGAGCTtcgagggaaggtagtgttttc
MUT-FL-IST-T6pUPRTFloxed-F	ACTGAATGGCCAAGAGAAC	Primer set used to delete the C-terminus of TgIST by site-directed mutagenesis methods from pUPRTFloxed DHFR-TS-FL-TgIST plasmid, for making coressponding TgIST-T1 containing plasmids	This study; IDT
MUT-FL-IST-T6pUPRTFloxed-R	tccaccctctgccgccaa
