# Supplementary material for: The intrinsically disordered protein TgIST from Toxoplasma gondii inhibits STAT1 signaling by blocking cofactor recruitment
Source: Nat Commun. 2022 Jul 13;13:4047. doi: 10.1038/s41467-022-31720-7 (PMC9279507; doi:10.1038/s41467-022-31720-7)
Supplement: Supplementary file 9 — Source Data [file 41467_2022_31720_MOESM9_ESM.xlsx]

## Sheet: Fig1a
Fig 1a STAT1 blot input								Fig 1a STAT1 blot IP
Fig 1a MTA1 blot input								Fig 1a MTA1 blot IP
Fig 1a, HDAC1 blot, input								Fig 1a, HDAC1 blot, IP
Fig 1a, anti-Ty(TgIST) blot, input								Fig 1a, anti-Ty(TgIST) blot, IP
Fig 1a, TBP blot, IP and input

## Sheet: Fig1e
Fig 1e STAT1 blot input										Fig 1e STAT1 blot IP
Fig 1e pSTAT1 Nuclear input										Fig 1e pSTAT1 IP, membrane striped from a-HDAC1 then reblot with anti-pSTAT ab
Fig 1e MTA1 Nuclear input										Fig 1e MTA1 Nuclear IP
Fig 1e HDAC1 Nuclear input										Fig 1e HDAC1 IP

## Sheet: Fig 2a
	Fig 2a STAT1cc locking dimer expression strain									Fig 2a STAT1 monomer expression strain

## Sheet: Fig 2d
T1	T2	T3	MT	T2ΔR2
162.313	229.997	248.943	148.356	139.136
161.394	141.108	292.939	169.439	154.588
128.29	189.446	240.894	147.607	129.098
163.803	176.041	460.399	144.274	152.115
90.3568	124.989	461.341	143.383	120.041
176.688	103.176	242.31	229.213	225.078
239.818	119.957	488.238	146.647	155.2
182.491	128.352	365.07	90.4301	124.577
172.369	160.376	308.088	160.436	146.653
184.258	100.952	355.25	145.244	153.174
99.6011	96.7683	532.371	166.237	151.805
106.496	160.24	434.786	141.353	118.491
207.488	181.773	478.721	106.389	416.841
223.981	126.966	669.425	143.65	174.965
223.427	159.897	792.399	101.599	456.22
136.925	154.729	488.779	131.873	858.548
218.742	153.123	472.143	155.47	508.018
144.697	123.422	513.539	185.618	157.502
154.108	127.88	457.189	173.283	105.016
261.389	112.592	297.269	121.444	181.196
197.016	159.784	473.037	139.719	175.813
200.52	144.663	242.888	138.394	205.05
159.665	151.829	477.365	179.424	145.905
219.583	146.584	98.451	165.971	198.888
191.331	232.661	154.533	188.626	200.042
143.212	139.859	135.559	194.892	207.188
115.989	161.616	399.054	148.989	174.09
284.92	175.327	333.281	187.68	211.23
118.063	173.947	624.544	234.81	176.667
238.279	213.392	895.001	136.013	254.145
280.059	210.984	189.108	145.503	201.866
81.1592	141.692	454.441	136.925	260.359
197.751	151.941	776.362	120.149	211.687
70.8136	132.662	789.846	139.478	189.066
86.597	128.666	578.135	155.95	248.472
68.212	104.553	580.188	143.834	271.987
200.964	107.109	851.511	124.77	284.797
205.043	136.153	552.606	163.039	234.143
134.478	202.045	1018.96	119.475	267.776
183.189	149.948	431.659	240.162	165.63
147.525	260.757	465.935	174.888	144.148
222.293	217.411	756.494	180.383	327.995
224.478	152.843	380.495	104.68	219.68
143.313	212.277	463.638	105.616	156.413
123.394	194.988	719.246	187.428	239.602
95.6821	207.166	627.69	117.65	207.052
170.394	217.768	411.712	150.801	178.009
158.472	140.844	415.955	155.123	211.224
253.496	183.589	545.549	272.265	231.388
113.487	130.435	188.338	120.334	362.496
290.673	209.084	457.673	122.491	193.554
164.961	183.227	249.339	182.265	236.768
250.207	169.368	244.524	262.006	200.598
153.744	163.02	651.152	190.528	220.954
101.225	215.922	707.978	152.84	182.318
167.859	216.178	199.01	188.1	154.058
69.4005	275.285	318.421	160.515	164.743
150.824	206.457	678.334	175.457	147.119
213.537	172.516	205.043	164.063	177.465
105.76	248.897	477.611	123.016	337.039
92.7609	230.924	783.238	119.136	433.627
236.57	140.183	306.455	172.193	181.109
206.905	145.986	558.985	200.633	190.898
90.5524	191.003	567.945	184.198	211.399
160.249	123.526	378.18	176.372	242.016
93.1799	201.344	195.11	163.536	213.206
175.546	131.635	197.385	181.301	238.565
151.569	138.23	573.175	104.537	190.95
177.012	153.853	727.691	119.414	138.759
214.409	205.987	604.562	146.142	226.285
137.092	144.937	418.145	161.561	168.044
167.347	125.809	402.875	247.568	195.102
136.407	158.263	376.708	133.008	202.062
107.908	131.687	653.131	115.095	146.239
135.774	161.525	130.546	123.923	115.733
197.762	147.638	570.39	236.595	135.255
188.748	210.255	605.678	149.784	165.867
182.572	213.972	241.955	159.227	203.427
160.472	155.524	348.817	205.085	193.78
143.884	100.829	243.099	158.901	431.521
186.887	172.874	262.242	162.198	247.304
78.1159	162.418	508.634	140.871	239.58
111.443	115.208	541.575	141.598	237.353
84.4591	208.982	414.162	129.135	132.745
132.268	159.447	474.912	141.373	138.108
152.876	154.307	355.354	147.227	128.4
164.058	239.444	526.501	236.597	312.855
177.84	150.79	508.613	189.188	193.389
153.638	139.838	489.366	162.013	255.332
154.184	147.682	142.089	227.865	148.749
97.5316	208.76	121.055	109.633	142.779
137.398	146.548	516.634	137.166	134.869
89.9941	154.35	488.613	138.649	208.996
68.2203	112.725	391.726	120.095	199.044
182.48	172.24	825.995	158.128	171.443
126.072	227.886	610.23	183.452	282.376
126.748	151.805	478.98	151.288	216.877
250.134	155.706	1197.56	223.028	221.66
119.934	169.516	425.922	157.081	182.013
120.258	170.388	167.125	140.626	161.893
233.947	196.578	731.074	118.59	227.209
267.575	239.532	762.21	165.822	238.039
202.028	149.678	602.603	162.858	284.153
140.644	201.657	597.618	156.692	191.269
251.588	110.756	660.136	128.428	249.914
224.934	118.908	276.398	122.004	181.104
243.077	180.111	677.11	158.062	168.618
152.529	137.685	464.656	161.818	205.243
108.942	147.468	292.81	150.09	165.809
390.836	136.045	472.009	149.609	162.689
256.124	149.182	206.816	185.54	185.898
199.842	133.433	654.334	188.396	124.055
112.857	130.399	270.62	168.422	139.403
125.98	122.119	170.168	164.02	203.455
196.586	150.885	296.788	251.76	215.85
130.628	125.841	254.076	164.836	147.864
72.609	127.758	221.408	229.23	252.011
141.35	132.898	608.27	112.931	224.297
209.415	152.761	365.251	146.951	147.331
215.475	104.371	499.003	179.083	133.731
125.679	151.381	215.108	104.052	195.1
127.611	187.46	307.472	106.947	264.911
107.047	171.115	719.401	176.429	204.741
122.607	119.45	429.294	132.911	139.023
95.1328	182.263	473.316	180.872	129.872
147.979	155.098	362.382	140.495	238.465
138.552	136.501	251.988	252.793	219.243
119.882	163.93	545.949	190.617	404.8
213.335	163.416	533.985	197.031	138.227
82.7559	172.61	230.668	252.808	222.166
93.1938	137.613	1239.27	249.381	144.138
208.617	157.299	436.672	204.715	140.132
84.9105	265.18	592.375	153.476	130.406
236.56	140.147	462.021	145.29	135.805
207.152	215.665	274.558	121.271	217.323
99.5748	283.728	154.101	134.946	130.022
219.508	140.857	601.876	129.783	226.544
212.138	159.299	114.771	173.721	171.416
171.264	244.372	151.156	92.7583	124.341
182.482	158.231	344.202	210.649	130.937
84.5338	104.575	263.116	123.225	170.873
133.78	164.882	790.473	137.593	207.868
224.166	91.2465	833.947	144.585	212.005
199.487	152.157	176.006	118.909	219.123
110.188	149.537	267.589	208.102	166.319
79.4145	122.183	452.81	138.892	250.811
112.409	170.452	603.724	162.283	443.979
100.222	180.501	584.187	122.057	169.033
209.639	169.763	491.859	116.703	296.825
89.3559	252.866	896.855	179.824	156.851
67.5047	198.148	854.868	172.673	351.882
107.977	191.548	278.164	212.388	252.336
184.847	169.742	675.022	261.864	172.7
108.844	194.045	200.437	170.367	217.424
93.9489	215.036	216.24	277.927	236.84
163.34	182.836	282.05	215.933	238.846
73.1776	173.778	286.387	245.676	181.041
153.444	144.17	452.303	174.504	247.851
131.828	234.496	599.297	102.645	243.336
66.2139	185.222	337.252	149.657	244.293
216.316	251.601	170.598	205.116	232.302
147.901	140.546	206.372	128.605	418.328
125.763	410.914	883.207	126.005	109.528
252.53	183.263	164.137	143.552	107.947
219.192	207.42	190.553	132.567	88.7977
164.873	203.498	189.413	122.333	141.782
79.3686	153.731	302.607	212.892	244.531
233.856	169.508	972.521	183.844	85.2745
145.13	185.518	160.165	147.222	130.277
216.091	171.503	477.538	206.668	202.196
67.8963	150.624	330.122	175.314	177.312
156.191	147.394	243.281	338.661	169.576
108.034	181.191	366.252	149.358	615.176
173.3	178.437	159.501	172.967	598.307
184.521	132.143	363.995	166.656	123.755
251.273	125.905	218.665	157.798	109.134
216.91	138.01	766.279	204.88	220.497
171.242	116.681	402.046	133.138	404.501
118.605	193.505	163.238	156.197	536.246
110.318	160.669	100.11	134.776	235.551
266.832	105.182	331.633	114.796	630.505
93.8738	128.166	208.231	157.911	179.128
136.316	215.466	114.909	175.229	98.9141
162.026	139.669	293.811	143.087	249.916
237.867	214.194	1687.66	175.651	181.618
252.068	103.426	97.9785	168.781	158.121
222.4	133.054	713.379	147.225	129.557
247.88	249.942	870.592	150.823	126.811
159.142	219.09	705.12	144.567	900.864
155.103	182.518	350.619	126.88	344.821
123.096	177.615	734.822	153.19	177.373
248.092	227.285	691.33	128.692	250.785
130.643	252.469	612.572	152.919	144.54
61.2929	143.033	215.32	145.876	215.933
164.51	155.049	245.006	139.779	442.335
73.5634	109.635	268.595	114.883	209.033
114.909	119.534	670.482	270.125	201.482
102.023	194.265	753.439	125.001	162.511
135.248	263.393	651.342	132.701	182.156
79.1296	241.44	421.667	199.086	156.773
124.522	191.175	309.932	142.586	148.782
156.871	156.542	202.158	130.735	152.391
172.12	149.723	485.094	225.526	159.433
138.143	134.101	171.125	188.146	162.831
177.258	167.883	204.816	126.153	693.633
177.278	207.784	210.926	150.101	204.916
191.697	229.459	177.951	135.851	204.45
141.497	162.367	655.313	217.244	166.712
102.946	181.355	656.207	194.534	170.764
130.743	146.875	354.847	160.304	121.515
159.267	157.961	419.44	204.376	218.414
197.504	133.516	947.535	180.197	211.855
256.96	167.91	524.401	140.892	256.478
241.534	158.436	858.09	186.433	166.898
221.366	176.744	724.094	156.877	161.635
88.8317	153.108	762.476	155.764	169.405
234.383	194.46	647.961	143.048	273.319
161.977	185.773	573.209	178.448	162.277
154.666	170.479	536.425	202.984	95.4167
244.994	174.666	460.129	134.288	154.536
219.274	173.405	718.272	125.554	150.014
181.771	168.893	1366.61	242.174	256.938
158.452	207.606	358.318	122.799	216.428
165.012	113.842	468.818	120.552	173.542
134.234	138.737	573.84	131.143	202.396
140.492	186.95	1004.5	135.065	127.874
60.8034	243.068	275.02	148.394	218.415
142.961	194.226	237.121	204.583	147.961
125.581	213.273	589.677	209.25	136.781
156.317	209.963	756.256	200.04	489.291
240.72	190.218	731.034	110.08	136.964
156.452	149.579	698.61	127.769	194.494
108.537	189.082	241.872	186.346	168.884
275.115	205.906	425.515		361.341
325.107	191.508	129.404		262.24
182.93	224.913	269.601		142.834
220.616	224.631	302.553		186.031
100.449	205.04	465.564		234.192
206.063	206.081	368.017		539.506
166.73	193.07	1051		519.674
202.176	178.105	342.59		238.459
	168.945	106.199		157.336
	170.391	563.923		137.072
	164.397	377.667		338.758
	145.913	403.855		166.976
	154.319	469.572		255.383
	183.607	747.662		244.332
	198.217	789.207		171.201
	232.427	334.583		196.925
	172.183	290.137		226.874
	216.605	280.707		163.327
	167.303	206.976		162.393
	129.465	293.079		109.398
	191.423	310.298		103.797
	153.244	407.328		211.871
	230.736	418.865		216.53
	138.171	332.751		245.629
	233.483	301.226		169.197
	145.349	402.835		150.903
	137.359	872.618		175.566
	131.625	970.219		143.189
	138.319	275.804		153.191
	169.207	431.01		169.205
	257.38	313.685		381.615
	172.688	143.021		172.655
	217.78	553.054		387.643
	205.374	660.682		183.062
	165.407	820.555		201.734
	233.363	677.094		341.211
	179.548	409.491		174.384
	178.4	365.304		100.496
	148.04	422.18		279.198
	152.019	474.604		245.59
	178.351	712.508		143.993
		270.145		159.948
		327.16		290.953
		322.649		110.246
		453.936		111.388
		409.738		207.938
		312.477		115.694
				433.32
				231.989
				673.858
				126.843
				259.719
				258.117
				293.786
				174.454
				173.287
				267.235
				220.861
				216.285
				253.1
				188.055
				261.821
				217.844
				192.795
				158.897
				216.929
				198.204
				121.592
				216.087
				304.263
				168.484
				150.56
				308.666
				103.569
				121.026
				138.166
				172.095
				217.605
				210.037
				179.897
				231.963
				188.305
				250.356
				180.711
				250.576
				194.432
				330.696
				92.7028
				318.217
				173.831
				292.056
				169.592
				201.876
				171.534
				162.185
				136.025
				136.185
				226.784
				141.708
				134.734
				187.017
				160.332
				163.422

## Sheet: Fig 2g
TgIST-MT	NLS-R2	NLS-T4	TgIST-T2-M2	TgIST-T2
149.3	148.224	146.94	576.812	182.833
176.322	327.411	121.301	381.29	112.235
137.981	441.037	102.397	608.02	159.4
140.096	200.679	204.406	468.557	117.785
166.361	240.901	380.61	735.639	169.605
143.008	524.114	200.951	566.972	157.891
150.545	531.692	314.605	680.401	134.505
142.847	204.568	126.887	1032.14	155.547
144.818	220.938	63.1741	920.146	139.674
116.788	98.7609	221.05	1225.1	145.702
188.125	602.154	78.7202	1007.5	175.601
171.242	446.125	434.722	389.727	130.211
138.729	279.363	236.809	560.975	130.018
140.965	179.944	173.537	720.943	151.097
199.085	148.977	161.937	501.679	154.675
131.813	233.824	346.983	591.081	153.105
153.059	509.971	250.163	416.488	149.451
157.893	703.541	251.342	1356.46	159.632
137.724	651.642	328.129	546.638	95.2667
124.124	335.589	306.127	627.53	165.499
128.762	150.776	212.988	657.453	230.215
192.425	144.455	210.865	778.668	127.793
115.476	272.816	148.881	1370.06	142.753
147.633	348.616	236.565	1134.89	143.424
149.038	413.166	220.719	501.042	180.051
152.899	197.626	509.884	733.797	164.19
90.0796	210.578	248.704	1005.92	144.281
156.976	223.098	380.717	536.526	195.228
151.272	419.72	441.813	1528.17	187.074
160.095	107.308	265.169	681.185	183.209
206.258	232.141	110.729	581.883	137.129
131.976	173.637	107.336	291.387	136.252
116.346	206.292	56.2702	742.449	173.38
145.656	485.678	135.325	787.354	144.363
179.022	358.246	280.812	1090.21	161.222
159.929	279.085	70.0078	890.666	165.28
172.641	491.47	101.564	777.041	164.281
153.946	281.709	284.89	517.381	194.831
160.383	106.694	297.437	758.844	132.667
162.274	98.4786	69.5599	760.904	116.976
180.499	132.643	106.075	446.166	198.972
144.505	525.236	436.68	830.674	138.892
193.626	597.827	79.9352	1146.89	170.445
178.823	151.353	83.2177	542.085	158.645
124.191	141.635	570.068	635.069	143.396
174.818	438.928	90.3617	705.004	168.956
154.873	407.757	375.061	329.899	168.155
168.138	475.536	236.632	421.61	151.934
182.071	306.295	172.768	897.492	131.518
245.035	381.109	261.368	906.31	175.257
158.85	641.402	91.1619	812.06	132.233
142.543	487.182	235.491	679.978	149.637
140.863	185.626	146.192	562.227	167.454
214.642	369.57	158.196	447.571	182.946
178.464	444.601	128.858	591.39	162.041
158.459	280.941	237.715	630.716	162.908
141.418	301.877	162.469	586.842	140.374
209.021	417.519	183.328	476.049	167.669
104.501	477.523	272.145	571.567	133.277
151.354	703.716	158.17	633.55	146.866
117.787	330.68	154.351	449.402	150.93
110.29	368.01	361.223	695.611	179.2
135.975	475.826	289.011	617.904	124.583
140.578	307.99	397.036	444.536	197.721
136.187	270.564	339.763	489.818	220.768
127.805	284.971	216.12	719.623	225.059
118.34	428.723	329.472	278.712	224.297
143.954	280.035	211.133	501.485	162.067
173.345	188.317	125.417	495.158	193.207
88.5291	281.535	223.466	658.852	163.879
150.994	521.705	254.493	777.991	188.23
142.455	324.185	251.878	1031.47	275.291
181.032	423.527	263.304	729.087	184.313
142.127	148.918	233.638	400.246	156.979
	423.605	103.319	921.455	144.054
	348.416	121.017	700.255	153.368
	233.327	98.2622	649.554	129.413
	366.8	298.005	1402.97	211.662
	217.403	236.971	502.577	156.91
	142.629	265.928	829.75	216.642
	123.59	244.124	960.755	194.427
	470.689	406.506	583.844	188.651
	132.772	242.985	603.724	102.881
	314.309	131.164	418.337	189.489
	78.9403	118.09	746.378	156.553
	433.984	201.05	2506.59	147.392
	449.861	169.228	357.962	146.058
	445.953	644.761	1517.84	129.962
	384.097	103.607	424.771	214.596
	314.397	405.878	485.433	208.996
	365.163	185.86	1287.13	191.318
	392.599	115.89	627.389	201.527
	328.681	311.86	1311.35	149.756
	139.383	227.311	482.371	150.171
	271.017	138.925	916.721	169.787
	158.601	155.859	549.166	172.371
	160.688	248.368	737.578	179.811
	453.932	172.581	1105.65	143.861
	398.414	216.567	1026.31	145.262
	459.122	367.157	367.46	164.88
	391.249	129.339	681.771	123.465
	274.924	83.149	719.341	157.523
	82.9262	277.999	666.681	159.153
	249.721	261.851	580.677	171.616
	206.909	467.53	476.517	175.398
	299.203	275.636	485.377	93.9873
	489.831	281.655	497.253	168.055
	322.469	292.912	446.391	204.314
	373.365	219.418	708.765	131.332
	495.174	77.3604	440.292	207.3
	443.606	162.715	570.823	95.2939
	353.344	154.751	474.474	172.309
	387.724	63.1232	410.456	163.361
	401.062	68.4755	632.109	204.412
	450.468	149.851	568.46	182.665
	335.425	145.335	583.875	188.304
	296.052	179.798	1434.95	183.567
	213.915	99.8431	758.805	148.164
	285.815	90.9255	402.099	188.016
	416.346	213.97	538.762	123.587
	149.549	89.2739	566.015	131.998
	458.492	147.596	829.134	165.187
	310.48	368.029	714.918	164.38
	245.741	194.642	658.482	158.566
	485.22	272.479	813.324	171.35
	597.015	94.4993	268.496	204.788
	503.861	445.595	308.811	197.455
	507.161	262.125	1492.27	180.743
	483.681	75.6949	342.437	134.605
	396.723	94.9262	240.346	132.805
	797.974	259.243	845.518	128.019
	418.054	152.043	605.727	164.563
	442.912	203.945	763.703	177.738
	404.442	127.435	943.074	179.729
	333.487	112.68	625.049	163.123
		99.2321	570.072	105.023
		160.336	542.25	133.775
		168.599		160.324
		270.543		158.247
		141.007
		212.754
		253.39
		282.531
		144.839
		199.141
		193.047
		285.196
		386.638
		397.385
		145.617
		321.116
		210.673
		139.487
		92.6075
		163.077
		93.3846
		101.584
		139.047
		260.159
		161.793
		136.05
		504.069
		198.015
		223.179
		127.005
		170.763
		328.348
		151.905
		156.429
		149.246
		282.858
		183.972
		416.397
		98.1458
		221.464
		397.305
		438.023
		111.379
		118.706
		125.848
		115.208
		111.294
		243.113
		136.506
		214.229
		132.018
		98.6874
		148.527
		280.794
		485.84
		250.934
		412.768
		514.343
		81.8592
		202.93
		306.998
		202.352
		325.925
		219.59
		130.007

## Sheet: Fig 3b
-γ No-inf	+γ No-inf	+γ RHWT	+γ RHΔTgIST	+γ RHΔTgIST/TgIST	+γ RHΔTgIST/T1	-γ RHWT
25057	72993	55919	69626	55170	52448	27819		replica1
21311	70334	53160	67773	52981	50537	23581		replica2
21674	72502	59620	79952	58821	58829	29262		replica3

## Sheet: Fig 3d
	Mice infected with Pru wild type			Mice infected with PruDTgIST			Mice infected with PruDTgIST/TgIST			Mice infected with PruDTgIST/TgIST-T1
D0	22730	29100	33820	29400	25200	20470	31880	37160	37410	41240	47100	37150
D2	176800	120500	252300	69110	27310	120700	132000	51840	162200	107700	93260	125100
D4	2405000	3024000	4454000	2744000	3854000	1753000	1653000	582100	2804000	1443000	471800	1140000
D6	5300000	8678000	49030000	2377000	8084000	991200	2716000	1340000	5282000	2711000	856100	2652000
D8	10940000	41050000	2642000	1705000	18410000	881200	12770000	5040000	43750000	35730000	1916000	10980000
D10	4224000	7790000		642100		333300	4289000	1590000	25320000	8493000	452600	4775000
D12	204500			109800		64420	1770000	55700			176200	382300

## Sheet: Fig 4a
Time (sec)	pSTAT1d with R2-GST	pSTAT1d with R2-M1-GST	STAT1 with R2-GST
200.01	-0.03051	-0.03564	-0.00322
200.21	-0.03192	-0.03234	-0.00179
200.41	-0.02921	-0.02898	0.00034
200.61	-0.02976	-0.03042	0.00133
200.81	-0.03091	-0.03207	0.00054
201.01	-0.03206	-0.02961	-0.00079
201.21	-0.03152	-0.029	-0.00319
201.41	-0.02868	-0.02954	0.00227
201.61	-0.02561	-0.03015	0.00096
201.81	-0.02645	-0.03175	-0.00229
202.01	-0.02664	-0.02655	0.0038
202.21	-0.0278	-0.02953	-0.00339
202.41	-0.02769	-0.02865	0.00457
202.61	-0.0273	-0.02927	-0.00113
202.81	-0.02481	-0.02957	0.00414
203.01	-0.02984	-0.032	-0.00437
203.21	-0.02676	-0.02604	0.002
203.41	-0.02618	-0.02773	0.00181
203.61	-0.02789	-0.02748	0.00246
203.81	-0.02679	-0.02844	-0.00248
204.01	-0.02775	-0.01995	0.00108
204.21	-0.02175	-0.02348	0.00117
204.41	-0.0284	-0.02943	0.00151
204.61	-0.02343	-0.0299	0.00086
204.81	-0.02355	-0.02654	0.00099
205.01	-0.02207	-0.02788	0.00183
205.21	-0.02635	-0.0256	0.00328
205.41	-0.02394	-0.02219	0.00298
205.61	-0.02361	-0.02887	0.00247
205.81	-0.02104	-0.02882	-0.00157
206.01	-0.02396	-0.02727	0.00414
206.21	-0.02253	-0.02696	0.00461
206.41	-0.02413	-0.02307	0.00463
206.61	-0.02328	-0.02385	0.00129
206.81	-0.02175	-0.01995	0.00329
207.01	-0.02428	-0.02543	0.00075
207.21	-0.02416	-0.02474	0.00169
207.41	-0.02039	-0.02141	0.00289
207.61	-0.02329	-0.02229	0.00364
207.81	-0.02296	-0.02738	-0.00289
208.01	-0.0239	-0.02454	3e-05
208.21	-0.0224	-0.0194	0.00126
208.41	-0.02469	-0.01933	0.00018
208.61	-0.02813	-0.02536	0.00233
208.81	-0.01918	-0.02363	0.00446
209.01	-0.02512	-0.02655	-0.00148
209.21	-0.02307	-0.02203	0.00454
209.41	-0.02176	-0.02174	0.00429
209.61	-0.02723	-0.02144	0.00323
209.81	-0.02306	-0.0192	0.00322
210.01	-0.02399	-0.01839	0.00793
210.21	-0.025	-0.02415	0.00339
210.41	-0.02195	-0.02123	0.00196
210.61	-0.01632	-0.02026	0.00146
210.81	-0.02055	-0.02146	0.00218
211.01	-0.02069	-0.02451	-8e-05
211.21	-0.02096	-0.01997	0.0028
211.41	-0.0196	-0.02646	0.00097
211.61	-0.02244	-0.01916	0.00164
211.81	-0.02174	-0.01841	-0.00023
212.01	-0.02321	-0.0202	0.00499
212.21	-0.02222	-0.02214	0.00537
212.41	-0.01733	-0.02147	-3e-05
212.61	-0.02542	-0.01958	0.0029
212.81	-0.02176	-0.02496	-0.00103
213.01	-0.02212	-0.02142	0.00468
213.21	-0.01839	-0.02077	0.00405
213.41	-0.01905	-0.01741	0.00068
213.61	-0.02119	-0.02231	0.00355
213.81	-0.01842	-0.01772	0.00423
214.01	-0.0218	-0.01848	0.00209
214.21	-0.02193	-0.0248	0.00411
214.41	-0.01451	-0.02029	0.00276
214.61	-0.01935	-0.01696	0.00122
214.81	-0.01879	-0.01906	0.00314
215.01	-0.01715	-0.02274	0.00162
215.21	-0.01601	-0.01956	0.00355
215.41	-0.01813	-0.02012	-0.00027
215.61	-0.01717	-0.01955	0.0053
215.81	-0.02176	-0.02251	0.00081
216.01	-0.02058	-0.02142	0.00253
216.21	-0.01552	-0.01384	0.0026
216.41	-0.01954	-0.01701	0.0042
216.61	-0.01584	-0.02147	0.00268
216.81	-0.01407	-0.01875	0.00363
217.01	-0.01499	-0.02023	0.00598
217.21	-0.01563	-0.01875	0.00504
217.41	-0.01734	-0.02112	0.00199
217.61	-0.01625	-0.02262	0.00296
217.81	-0.01531	-0.01895	0.00316
218.01	-0.018	-0.01636	0.00463
218.21	-0.01849	-0.02057	0.00456
218.41	-0.01911	-0.01758	0.00438
218.61	-0.01364	-0.01911	0.00122
218.81	-0.01437	-0.01813	0.00492
219.01	-0.01416	-0.01627	-0.00093
219.21	-0.01699	-0.01631	-0.00074
219.41	-0.01592	-0.01592	0.00194
219.61	-0.0185	-0.01891	0.00503
219.81	-0.0163	-0.01786	0.00434
220.01	-0.01055	-0.017	0.0043
220.21	-0.01535	-0.02007	0.00272
220.41	-0.02129	-0.01702	0.00353
220.61	-0.02229	-0.01755	0.00139
220.81	-0.02097	-0.0146	0.0044
221.01	-0.01966	-0.01951	0.00343
221.21	-0.01334	-0.01375	0.00599
221.41	-0.01592	-0.01367	0.00421
221.61	-0.01675	-0.01746	0.00269
221.81	-0.01331	-0.01509	0.00387
222.01	-0.01248	-0.0137	0.00452
222.21	-0.0156	-0.01621	0.00202
222.41	-0.01404	-0.01498	0.0044
222.61	-0.01584	-0.02035	0.00248
222.81	-0.01114	-0.01177	-0.00196
223.01	-0.0142	-0.01543	0.00592
223.21	-0.01686	-0.01476	0.00485
223.41	-0.01583	-0.01449	0.00473
223.61	-0.0173	-0.01545	0.00466
223.81	-0.01605	-0.01322	0.00209
224.01	-0.01654	-0.01006	0.00567
224.21	-0.01067	-0.01308	0.00246
224.41	-0.01666	-0.0079	0.00688
224.61	-0.01976	-0.00876	0.00223
224.81	-0.01639	-0.01472	0.00518
225.01	-0.01568	-0.0147	0.00573
225.21	-0.01542	-0.01165	0.00356
225.41	-0.01626	-0.01958	0.00204
225.61	-0.01406	-0.01158	0.00412
225.81	-0.0133	-0.0164	0.00114
226.01	-0.01908	-0.01307	0.00333
226.21	-0.01546	-0.01457	0.00391
226.41	-0.01618	-0.01573	0.00431
226.61	-0.01547	-0.01446	0.00113
226.81	-0.01332	-0.01339	0.00232
227.01	-0.01168	-0.01441	0.00597
227.21	-0.01689	-0.01027	0.00061
227.41	-0.01153	-0.01237	0.00056
227.61	-0.01908	-0.01503	0.00337
227.81	-0.01465	-0.01031	0.00518
228.01	-0.01128	-0.01311	0.00673
228.21	-0.0085	-0.0139	0.00166
228.41	-0.01171	-0.01158	0.0059
228.61	-0.01195	-0.01352	0.00379
228.81	-0.01498	-0.00773	0.00494
229.01	-0.01205	-0.01454	0.00685
229.21	-0.0128	-0.01041	0.00805
229.41	-0.01335	-0.0122	0.00286
229.61	-0.00991	-0.00788	0.00683
229.81	-0.01443	-0.00937	0.00444
230.01	-0.01217	-0.01039	0.00036
230.21	-0.01235	-0.01495	0.0033
230.41	-0.01433	-0.0088	0.00424
230.61	-0.0148	-0.01476	-0.00122
230.81	-0.01075	-0.01471	0.00264
231.01	-0.01199	-0.01099	0.00278
231.21	-0.0114	-0.00923	0.00308
231.41	-0.01261	-0.01531	0.0053
231.61	-0.01206	-0.01701	0.00574
231.81	-0.01485	-0.01057	-0.00041
232.01	-0.01242	-0.01019	-0.00038
232.21	-0.01324	-0.01415	0.0044
232.41	-0.01273	-0.01657	0.00428
232.61	-0.01498	-0.01183	0.00623
232.81	-0.00849	-0.00882	0.00695
233.01	-0.01095	-0.00999	0.0034
233.21	-0.01557	-0.0098	0.00156
233.41	-0.01388	-0.00934	0.00422
233.61	-0.0107	-0.01231	0.00562
233.81	-0.01186	-0.0098	0.0051
234.01	-0.01267	-0.01435	0.0015
234.21	-0.01118	-0.01159	0.00325
234.41	-0.01886	-0.00614	0.00457
234.61	-0.012	-0.00916	0.00058
234.81	-0.00918	-0.01028	0.00321
235.01	-0.00788	-0.01338	0.00698
235.21	-0.01006	-0.0109	0.00521
235.41	-0.01027	-0.00936	0.00603
235.61	-0.01225	-0.01299	0.00381
235.81	-0.01387	-0.00998	0.00246
236.01	-0.00858	-0.00883	0.00545
236.21	-0.01272	-0.01296	0.00434
236.41	-0.01172	-0.00604	0.00521
236.61	-0.01303	-0.00744	0.00185
236.81	-0.01309	-0.01393	-0.00074
237.01	-0.01277	-0.01266	0.00178
237.21	-0.01101	-0.00897	0.00313
237.41	-0.01336	-0.00889	0.00205
237.61	-0.01188	-0.00657	0.00214
237.81	-0.01103	-0.01479	0.00519
238.01	-0.00593	-0.00684	-0.00289
238.21	-0.00808	-0.00956	0.0064
238.41	-0.01075	-0.00993	0.00493
238.61	-0.01148	-0.00535	0.00485
238.81	-0.01605	-0.00674	0.00089
239.01	-0.0158	-0.00905	0.00398
239.21	-0.01028	-0.0094	0.00351
239.41	-0.01196	-0.00856	0.00275
239.61	-0.01501	-0.00741	0.00576
239.81	-0.01068	-0.00846	0.00579
240.01	-0.01432	-0.00602	0.00384
240.21	-0.01127	-0.00824	0.0061
240.41	-0.0189	-0.00954	0.00425
240.61	-0.01192	-0.0063	0.0017
240.81	-0.00942	-0.00938	0.00208
241.01	-0.01213	-0.00529	0.00162
241.21	-0.00939	-0.00439	0.00072
241.41	-0.0102	-0.00663	0.00531
241.61	-0.00964	-0.01123	0.00708
241.81	-0.00847	-0.0086	0.00352
242.01	-0.00638	-0.00765	0.00323
242.21	-0.00882	-0.00615	0.00287
242.41	-0.00904	-0.00973	-0.00112
242.61	-0.00935	-0.00617	0.00204
242.81	-0.01073	-0.00907	0.00678
243.01	-0.01091	-0.01212	-0.00019
243.21	-0.01242	-0.0075	0.00255
243.41	-0.0084	-0.00587	0.00107
243.61	-0.01037	-0.00711	0.0056
243.81	-0.0123	-0.00854	0.00404
244.01	-0.01441	-0.01152	0.00676
244.21	-0.00831	-0.00785	0.00501
244.41	-0.00706	-0.00901	0.00653
244.61	-0.00972	-0.00557	0.00542
244.81	-0.01207	-0.00518	0.0035
245.01	-0.00877	-0.00624	0.00429
245.21	-0.01069	-0.00496	0.00438
245.41	-0.00846	-0.00833	0.00314
245.61	-0.01281	-0.00923	0.00297
245.81	-0.01496	-0.01068	0.00433
246.01	-0.01198	-0.00772	0.00068
246.21	-0.00781	-0.00456	0.00124
246.41	-0.01212	-0.00526	0.00117
246.61	-0.0097	-0.00683	0.00697
246.81	-0.00259	-0.00855	0.00246
247.01	-0.00865	-0.005	0.00293
247.21	-0.0097	-0.00907	0.00334
247.41	-0.0076	-0.00745	0.00367
247.61	-0.00657	-0.00471	0.00479
247.81	-0.00848	-0.00585	0.00296
248.01	-0.00707	-0.00789	0.00564
248.21	-0.00738	-0.0002	0.00185
248.41	-0.00923	-0.00445	0.00205
248.61	-0.00743	-0.01255	0.00074
248.81	-0.00814	-0.00792	0.00482
249.01	-0.00633	-0.00026	0.0027
249.21	-0.00642	-0.00763	0.00728
249.41	-0.00782	-0.00816	0.00362
249.61	-0.01006	-0.00528	0.00406
249.81	-0.00633	-0.00207	0.0061
250.01	-0.00876	-0.0018	0.00137
250.21	-0.01181	-0.00753	-0.00106
250.41	-0.0096	-0.00553	0.00564
250.61	-0.01036	-0.00663	0.00263
250.81	-0.00627	-0.00492	0.00503
251.01	-0.00594	-0.0018	0.00636
251.21	-0.00952	-0.00173	0.00463
251.41	-0.00928	-0.00366	0.00128
251.61	-0.01145	0.00036	0.00231
251.81	-0.00669	-0.0023	0.00382
252.01	-0.00772	-0.00442	0.00555
252.21	-0.00692	-0.00308	0.00479
252.41	-0.00755	-0.00997	0.00893
252.61	-0.00878	-0.00443	0.00118
252.81	-0.00774	-0.00388	0.00357
253.01	-0.00959	-0.00489	0.0045
253.21	-0.00596	-0.00288	0.00604
253.41	-0.00834	-0.00639	0.00409
253.61	-0.00747	-0.00429	0.00393
253.81	-0.01001	-0.00779	0.00374
254.01	-0.00659	-0.00657	0.00323
254.21	-0.00446	-0.01147	0.00135
254.41	-0.00861	-0.00549	0.00171
254.61	-0.00582	-0.00935	0.00342
254.81	-0.00765	-0.0137	0.00175
255.01	-0.00626	-0.00385	0.00231
255.21	-0.0051	-0.00803	0.00194
255.41	-0.00563	-0.00736	0.0036
255.61	-0.00658	-0.00814	0.00508
255.81	-0.00848	-0.00277	0.00385
256.01	-0.00629	-0.0082	0.00508
256.21	-0.00934	-0.00986	0.00051
256.41	-0.00639	-0.00445	0.00306
256.61	-0.00867	-0.00438	0.00348
256.81	-0.00813	-0.0039	0.00499
257.01	-0.00636	-0.00769	0.0033
257.21	-0.00765	-0.00058	-0.00151
257.41	-0.00543	-0.00813	0.00296
257.61	-0.00618	-0.00827	0.00549
257.81	-0.00566	-0.00986	0.00418
258.01	-0.0064	-0.00144	0.00157
258.21	-0.00353	-0.00457	0.00136
258.41	-0.00683	-0.00263	0.00291
258.61	-0.00676	-0.00691	0.00507
258.81	-0.00564	-0.00623	-7e-05
259.01	-0.00797	-0.00261	0.00449
259.21	-0.0023	0.00195	0.00161
259.41	-0.00955	-0.00543	0.00425
259.61	-0.00315	-0.00643	0.00379
259.81	-0.00758	-0.00617	-0.00328
260.01	-0.00838	-0.00511	0.00754
260.21	-0.00561	-0.00139	-0.00033
260.41	-0.00778	-0.00426	0.00285
260.61	-0.00408	-0.00845	0.00676
260.81	-0.00655	-0.01347	0.00455
261.01	-0.00598	-0.00855	0.00149
261.21	-0.00922	-0.00383	6e-05
261.41	-0.00408	0.00049	0.00218
261.61	-0.00908	-0.00606	0.00636
261.81	-0.00369	-0.00575	0.00275
262.01	-0.00461	-0.0043	0.0024
262.21	-0.00545	-0.00666	-0.00011
262.41	-0.00518	-0.00313	0.00292
262.61	-0.00896	-0.00439	0.00086
262.81	-0.00504	-0.00058	0.00011
263.01	-0.00172	-0.00495	0.00364
263.21	-0.00339	-0.00418	0.00317
263.41	-0.00466	-0.00769	0.0017
263.61	-0.00492	-0.00952	0.00307
263.81	-0.00556	-0.00631	0.00314
264.01	-0.00385	-0.00387	0.0007
264.21	-0.00165	-0.00502	0.00532
264.41	-0.00214	-0.0093	0.00444
264.61	-0.00985	-0.00335	0.0012
264.81	-0.00437	-0.00612	0.00073
265.01	-0.00619	-0.00244	0.00283
265.21	-0.00328	-0.00161	0.00362
265.41	-0.00538	0.00014	0.00334
265.61	-0.00553	-0.00717	0.00195
265.81	-0.01045	-0.00234	0.00099
266.01	-0.00891	-0.00659	0.00306
266.21	-0.00571	-0.00519	0.00234
266.41	-0.0048	-0.00316	-0.00027
266.61	-0.00653	-0.00477	-4e-05
266.81	-0.00591	-0.00571	0.00165
267.01	-0.00558	-0.00381	0.00201
267.21	-0.00558	-0.00445	0.0003
267.41	-0.00454	-0.00064	0.0052
267.61	-0.00083	-0.00261	0.00022
267.81	-0.00369	-0.00237	0.00486
268.01	-0.00139	-0.00228	0.00656
268.21	-0.00585	-0.00285	0.00265
268.41	-0.00239	-0.00844	0.0014
268.61	-0.00621	-0.00155	0.00371
268.81	-0.00759	-0.00562	0.00286
269.01	-0.00751	-0.00443	0.00026
269.21	-0.00361	-0.00057	0.003
269.41	0.00154	-0.00237	0.00169
269.61	-0.00051	-0.00396	0.00207
269.81	-0.00738	0.00047	0.00309
270.01	-0.00743	0.00085	0.00401
270.21	-0.00284	3e-05	0.008
270.41	-0.00289	0.00183	0.00371
270.61	-0.00397	0.00075	-0.00162
270.81	-0.00535	-0.00202	0.00376
271.01	-0.00635	-0.00394	0.00062
271.21	-0.0023	-0.00094	0.00069
271.41	-0.00236	-0.00036	0.00198
271.61	-0.00523	-0.00178	0.004
271.81	-0.00609	0.0013	-0.00166
272.01	-0.00628	0.00223	0.00326
272.21	-0.00298	-0.00112	0.00145
272.41	-0.0045	0.00207	0.00204
272.61	-0.0038	-0.00215	-0.00056
272.81	-0.00254	-0.00622	0.00101
273.01	-0.00598	-0.00505	0.0017
273.21	-0.00631	-0.00273	0.00109
273.41	-0.00278	-0.00077	0.00268
273.61	-0.0034	-0.00264	-0.00111
273.81	-0.00364	-0.00491	0.00146
274.01	-0.0053	-4e-05	0.00487
274.21	-0.00587	-0.00661	0.00344
274.41	-0.00558	-0.0053	0.00264
274.61	-0.00544	-0.00075	0.00262
274.81	-0.0079	-0.0024	0.00044
275.01	-0.00313	-0.00035	-0.00066
275.21	-0.00223	-0.00384	-0.00041
275.41	-0.00687	-0.00588	-0.00018
275.61	-0.00578	-0.00136	0.00097
275.81	0.00156	-0.00492	0.00091
276.01	-0.00304	-0.00818	-0.00276
276.21	-0.01058	-0.0037	0.00112
276.41	-0.00107	-0.00241	0.00586
276.61	0.00121	-0.00521	-5e-05
276.81	-0.00214	-0.00373	0.00335
277.01	-0.00231	-0.00752	-0.00235
277.21	-0.00322	-0.00247	0.00237
277.41	-0.00221	-0.00328	0.00095
277.61	-0.00435	-0.0033	-0.00242
277.81	-0.00202	-0.00449	-0.00183
278.01	-0.00392	-0.00488	8e-05
278.21	-0.00347	0.00103	0.00161
278.41	-0.00874	-0.00318	0.00071
278.61	-0.00202	-0.00422	-0.00044
278.81	-0.00668	0.00141	0.002
279.01	-0.00806	-0.00288	0.00287
279.21	-0.00556	0.00178	0.0034
279.41	-0.00611	0.00078	-0.00136
279.61	-0.00227	0.00159	0.00188
279.81	-0.00449	-0.00193	0.00397
280.01	-0.00502	-0.00235	0.00043
280.21	-0.00033	-0.00067	0.00122
280.41	-0.00027	-0.00339	0.00089
280.61	-0.00614	-0.00046	5e-05
280.81	-0.00361	-0.0023	-0.00173
281.01	-0.002	-0.00164	0.00057
281.21	-0.0039	-0.00194	-0.00044
281.41	-0.00239	0.00202	-0.00231
281.61	0.00057	-0.00187	-5e-05
281.81	-0.00623	0.00281	0.00486
282.01	-0.00293	-0.0028	-0.00011
282.21	-0.00107	-0.0035	0.00267
282.41	-0.00318	-0.00354	-0.00544
282.61	-0.00371	-0.00144	0.00635
282.81	-0.00085	-0.00285	0.00165
283.01	-0.00278	-0.00359	-0.0009
283.21	-0.00556	-0.00385	0.00431
283.41	-0.00466	-0.00452	0.00252
283.61	-0.00343	-0.001	0.00098
283.81	-0.00276	-0.00037	-0.00102
284.01	-4e-05	-0.0013	-0.00209
284.21	-0.00271	-0.00283	0.00317
284.41	-0.00838	-0.00344	-0.00105
284.61	-0.00449	-0.00292	-0.00433
284.81	-0.00263	-0.00405	0.00307
285.01	-0.00053	-0.00115	0.00349
285.21	-0.00222	-0.00325	-0.00051
285.41	-0.00328	-0.01056	-0.00083
285.61	-0.00489	-0.00033	0.00193
285.81	-0.00025	-0.00476	0.00045
286.01	0.00141	-0.00617	0.00732
286.21	-0.00211	-0.00744	0.00355
286.41	-0.00523	-0.00137	-0.00336
286.61	-0.00142	-0.00295	0.00088
286.81	-0.00124	-0.00212	-0.00146
287.01	-0.00524	-0.00479	-0.00223
287.21	0.00018	8e-05	-0.0015
287.41	-0.00528	-0.00527	-0.00026
287.61	-0.0053	-0.00209	-0.00038
287.81	-0.00026	-0.00137	0.0006
288.01	0.00104	0.00033	-0.00092
288.21	-0.0022	0.00089	0.00284
288.41	-0.00091	0.00122	0.00157
288.61	-0.00218	-0.00155	0.00394
288.81	-0.00273	-0.00115	0.00308
289.01	-0.00254	-0.00095	-0.00123
289.21	-0.00064	-0.00071	0.00067
289.41	9e-05	-0.00113	0.00276
289.61	0.00047	-0.00197	-1e-05
289.81	0.0004	0.0007	-0.00185
290.01	-0.00349	-0.00233	0.00221
290.21	-0.00393	-0.00053	0.00211
290.41	-0.0049	-0.00026	7e-05
290.61	-0.00384	0.00042	0.0009
290.81	0.0008	-0.00015	0.00316
291.01	-0.00159	-0.00326	0.00216
291.21	-0.00218	-1e-05	0.00342
291.41	-0.00189	0.00016	0.00128
291.61	-0.00138	0.00047	-0.00279
291.81	-0.00192	-0.00143	0.00135
292.01	0.00157	-0.00409	0.00372
292.21	-0.00153	0.00121	-0.00141
292.41	-0.00647	-0.00047	-0.00015
292.61	-0.00186	-0.00235	0.00194
292.81	-0.0043	0.00059	-0.00214
293.01	0.00065	0.00252	-0.00127
293.21	-0.00311	-0.00356	-0.00042
293.41	-0.00094	0.00166	0.00192
293.61	0.00088	-0.00319	0.00212
293.81	-0.00195	0.00172	-0.00254
294.01	0.00096	-0.00218	0.00366
294.21	-0.00187	-0.00164	-0.00172
294.41	-0.00036	0.00115	-0.00016
294.61	0.00105	-0.00521	-0.00092
294.81	-0.00087	0.00266	-0.00375
295.01	0.00142	0.00055	0.00276
295.21	-0.00012	-0.00187	-0.00093
295.41	-0.00045	-0.00341	0.00109
295.61	-0.00119	-0.00196	0.00062
295.81	-0.00316	-0.00033	0.00194
296.01	-0.00032	-0.00155	0.00044
296.21	0.00182	0	0.00242
296.41	-0.00017	0.00026	-0.00143
296.61	-0.00258	-0.00347	-0.00151
296.81	-0.00486	-0.00057	0.00096
297.01	0.00043	0.00195	0.00059
297.21	-0.0009	0.00096	-0.00089
297.41	0.00057	-0.00177	0.00418
297.61	-0.00306	0.0056	0.00482
297.81	0.00015	-0.00132	-0.00521
298.01	0.00171	-0.0018	-0.00152
298.21	0.0028	-0.0003	-0.00141
298.41	0.00285	0.00091	-0.00215
298.61	-0.00028	0.0005	-0.00278
298.81	-0.00052	0.00272	-0.00132
299.01	0	0.0018	-0.00024
299.21	0.00157	0.0019	-0.00249
299.41	0.00055	0.00049	-0.00112
299.61	-0.00243	0.00097	-0.00108
299.81	0	0	0
300.02	0	0	0
300.22	0.00582	-0.00138	-0.00478
300.42	0.00813	-0.0046	-0.0033
300.62	0.01071	-0.00341	-0.00072
300.82	0.01766	-0.00417	-0.00024
301.02	0.01552	-0.0033	-0.00303
301.22	0.02426	-0.00337	-0.0044
301.42	0.02551	-0.00392	0.00206
301.62	0.03055	-0.00445	0.0049
301.82	0.03201	-0.00266	0.00189
302.02	0.03974	0.00159	0.0014
302.22	0.04142	-0.00809	0.00432
302.42	0.0414	-0.00264	0.00279
302.62	0.04321	-0.00344	0.00823
302.82	0.04831	-0.00439	0.0028
303.02	0.04881	-0.00394	0.00255
303.22	0.05438	-0.00123	0.00117
303.42	0.0554	0.00119	0.00404
303.62	0.06212	-0.00355	0.00568
303.82	0.06261	-0.00349	0.00467
304.02	0.06472	-0.0045	0.00479
304.22	0.06974	-0.00113	0.00488
304.42	0.07341	-0.00283	0.00656
304.62	0.07313	-0.00515	0.00888
304.82	0.07413	0.00443	0.00793
305.02	0.07667	0.00064	0.00912
305.22	0.07886	-0.00685	0.00323
305.42	0.08246	-0.00123	0.00709
305.62	0.08258	0.00064	0.01148
305.82	0.08757	-0.00137	0.00745
306.02	0.09148	0.00087	0.00827
306.22	0.09365	-0.00017	0.00915
306.42	0.0957	0.00318	0.0102
306.62	0.09525	0.00043	0.00806
306.82	0.10008	0.00435	0.00987
307.02	0.10021	-0.00237	0.00941
307.22	0.1062	0.00276	0.00773
307.42	0.10642	-0.00122	0.00957
307.62	0.11135	0.00194	0.0081
307.82	0.10909	0.002	0.00896
308.02	0.11123	-0.00175	0.01275
308.22	0.11815	6e-05	0.00984
308.42	0.11743	-0.0008	0.01669
308.62	0.1205	0.00715	0.01296
308.82	0.11733	0.00119	0.01471
309.02	0.12083	-7e-05	0.0104
309.22	0.12286	0.00314	0.01318
309.42	0.13094	0.00013	0.01297
309.62	0.12948	0.00104	0.01538
309.82	0.1351	-0.00244	0.01758
310.02	0.13939	0.0046	0.01429
310.22	0.13654	0.00629	0.0146
310.42	0.13901	0.0047	0.01623
310.62	0.13821	0.0027	0.01381
310.82	0.14757	0.00326	0.01777
311.02	0.1458	0.00482	0.01727
311.22	0.14994	0.00433	0.01514
311.42	0.1493	0.00306	0.01427
311.62	0.15349	0.00121	0.01529
311.82	0.1547	0.00219	0.01824
312.02	0.16104	0.00285	0.01463
312.22	0.15857	0.0032	0.01861
312.42	0.16294	0.00084	0.01994
312.62	0.16139	-0.00059	0.01429
312.82	0.16846	0.00403	0.02015
313.02	0.16517	0.00507	0.01856
313.22	0.16959	0.00016	0.021
313.42	0.17228	0.00771	0.02163
313.62	0.1721	0.00496	0.02009
313.82	0.17913	0.00524	0.02018
314.02	0.17979	-0.00088	0.01656
314.22	0.17764	0.00691	0.02079
314.42	0.18119	0.00371	0.0236
314.62	0.1847	0.00172	0.02315
314.82	0.18634	0.00635	0.02129
315.02	0.18679	0.00462	0.02372
315.22	0.18907	0.0019	0.02305
315.42	0.18949	0.00534	0.01922
315.62	0.19119	0.00783	0.01969
315.82	0.19563	0.00938	0.02309
316.02	0.19598	0.00197	0.02394
316.22	0.19651	0.00309	0.02275
316.42	0.19974	0.00241	0.02368
316.62	0.20319	0.00429	0.0246
316.82	0.20297	-0.00161	0.01772
317.02	0.2021	0.00432	0.02145
317.22	0.21134	0.00414	0.02109
317.42	0.2119	0.00439	0.02218
317.62	0.21182	0.0002	0.02701
317.82	0.21324	0.00467	0.02432
318.02	0.2135	0.0074	0.02846
318.22	0.20884	0.00903	0.02089
318.42	0.21807	0.01041	0.02466
318.62	0.21292	0.00606	0.0258
318.82	0.2193	0.00629	0.0229
319.02	0.22235	0.00941	0.02567
319.22	0.22067	0.00567	0.0265
319.42	0.22282	0.00737	0.02486
319.62	0.22707	0.00369	0.02767
319.82	0.2293	0.00662	0.0285
320.02	0.23289	0.00542	0.02445
320.22	0.23376	0.00163	0.02363
320.42	0.2375	0.00351	0.02961
320.62	0.23728	0.01096	0.02776
320.82	0.23498	0.00537	0.02525
321.02	0.23958	0.0036	0.03263
321.22	0.24033	0.00863	0.0283
321.42	0.24602	0.00627	0.027
321.62	0.24432	0.0053	0.03151
321.82	0.24425	0.0074	0.02683
322.02	0.24471	0.00585	0.03098
322.22	0.2503	0.00258	0.03444
322.42	0.25345	0.00436	0.03489
322.62	0.25094	0.00993	0.0298
322.82	0.25271	0.00951	0.03259
323.02	0.25668	0.0039	0.02911
323.22	0.25418	0.00671	0.02961
323.42	0.25896	0.00398	0.0317
323.62	0.26108	0.00564	0.02947
323.82	0.26771	0.00276	0.03039
324.02	0.26633	0.00836	0.03186
324.22	0.27328	0.01029	0.03306
324.42	0.2674	0.00775	0.03102
324.62	0.26783	0.00904	0.02886
324.82	0.27114	0.01056	0.02864
325.02	0.26919	0.00817	0.03126
325.22	0.27519	0.01361	0.0336
325.42	0.27697	0.00633	0.03216
325.62	0.28036	0.00617	0.03189
325.82	0.27896	0.00838	0.02897
326.02	0.27799	0.00419	0.03185
326.22	0.28231	0.00988	0.03252
326.42	0.28431	0.00887	0.02868
326.62	0.28456	0.00764	0.02989
326.82	0.28453	0.01337	0.03439
327.02	0.28706	0.00719	0.03304
327.22	0.28741	0.00794	0.03021
327.42	0.29183	0.00698	0.03294
327.62	0.29217	0.00841	0.03658
327.82	0.29288	0.00824	0.03414
328.02	0.29382	0.00726	0.03625
328.22	0.29647	0.00949	0.03711
328.42	0.29845	0.00824	0.03101
328.62	0.30228	0.00892	0.03514
328.82	0.30124	0.01053	0.0349
329.02	0.30243	0.00953	0.03638
329.22	0.30761	0.00947	0.03591
329.42	0.30586	0.007	0.0381
329.62	0.30465	0.00944	0.03776
329.82	0.30879	0.01372	0.03755
330.02	0.30894	0.01052	0.03934
330.22	0.31163	0.0148	0.03659
330.42	0.3142	0.0105	0.03654
330.62	0.31263	0.00778	0.03871
330.82	0.31535	0.00831	0.0401
331.02	0.31433	0.00939	0.04389
331.22	0.31902	0.01374	0.0374
331.42	0.32146	0.01263	0.03658
331.62	0.32233	0.01305	0.04003
331.82	0.32544	0.01357	0.03722
332.02	0.32543	0.00858	0.03929
332.22	0.32126	0.01544	0.03931
332.42	0.32626	0.01346	0.04207
332.62	0.32924	0.01479	0.03683
332.82	0.33091	0.01419	0.04182
333.02	0.32885	0.01231	0.03738
333.22	0.33691	0.01049	0.03931
333.42	0.33542	0.01182	0.04043
333.62	0.33471	0.01522	0.04065
333.82	0.33943	0.00937	0.04383
334.02	0.34283	0.01399	0.04312
334.22	0.33573	0.01103	0.03954
334.42	0.34596	0.01893	0.04582
334.62	0.34237	0.01542	0.04606
334.82	0.34626	0.01422	0.04317
335.02	0.34702	0.00835	0.04472
335.22	0.35075	0.01253	0.04152
335.42	0.34813	0.01357	0.03807
335.62	0.35016	0.01384	0.04759
335.82	0.34608	0.01138	0.04301
336.02	0.35631	0.0112	0.04383
336.22	0.35081	0.01421	0.04573
336.42	0.35351	0.0158	0.04622
336.62	0.35455	0.01182	0.04403
336.82	0.35771	0.01629	0.0446
337.02	0.36042	0.01602	0.0478
337.22	0.36275	0.01455	0.04578
337.42	0.3605	0.01575	0.04661
337.62	0.36655	0.01592	0.04641
337.82	0.36578	0.01202	0.04352
338.02	0.3676	0.01332	0.04644
338.22	0.36557	0.01571	0.04643
338.42	0.37265	0.0143	0.04698
338.62	0.36747	0.01611	0.04576
338.82	0.37095	0.01738	0.04626
339.02	0.37347	0.01433	0.04843
339.22	0.37607	0.01588	0.04645
339.42	0.37396	0.02005	0.04841
339.62	0.37778	0.01741	0.0453
339.82	0.37964	0.01548	0.04788
340.02	0.37506	0.01763	0.04429
340.22	0.37573	0.01354	0.04561
340.42	0.38436	0.01812	0.04862
340.62	0.3825	0.0092	0.04669
340.82	0.38458	0.01388	0.04825
341.02	0.3852	0.01581	0.04541
341.22	0.38921	0.01491	0.04701
341.42	0.38542	0.01263	0.05084
341.62	0.38761	0.01488	0.05043
341.82	0.39077	0.02014	0.05208
342.02	0.39619	0.01971	0.05193
342.22	0.39106	0.01784	0.05106
342.42	0.39532	0.01637	0.05146
342.62	0.39621	0.01442	0.04935
342.82	0.39439	0.0136	0.04895
343.02	0.39897	0.01487	0.04987
343.22	0.39614	0.01842	0.05329
343.42	0.40234	0.01508	0.05199
343.62	0.40464	0.01964	0.04954
343.82	0.40242	0.01752	0.0526
344.02	0.40489	0.01783	0.0545
344.22	0.40297	0.01516	0.05075
344.42	0.40664	0.02067	0.0566
344.62	0.40772	0.01691	0.05429
344.82	0.4098	0.01477	0.05363
345.02	0.41202	0.02016	0.05434
345.22	0.40598	0.01843	0.05421
345.42	0.41247	0.01584	0.05312
345.62	0.41298	0.01696	0.0532
345.82	0.41231	0.01823	0.05353
346.02	0.41581	0.02165	0.05245
346.22	0.41733	0.01336	0.05196
346.42	0.41787	0.01662	0.05502
346.62	0.42148	0.01742	0.05181
346.82	0.42321	0.02015	0.05447
347.02	0.42167	0.01517	0.05508
347.22	0.42439	0.01919	0.05446
347.42	0.42516	0.0183	0.05567
347.62	0.42613	0.01687	0.05462
347.82	0.42567	0.02111	0.05862
348.02	0.4266	0.0215	0.05086
348.22	0.43237	0.02079	0.05475
348.42	0.43109	0.01942	0.05635
348.62	0.43394	0.01684	0.05612
348.82	0.43179	0.0214	0.05999
349.02	0.43499	0.01533	0.05324
349.22	0.43813	0.02054	0.05687
349.42	0.43425	0.01769	0.05872
349.62	0.43644	0.02495	0.06198
349.82	0.43393	0.01759	0.05955
350.02	0.44081	0.01658	0.06115
350.22	0.44207	0.02148	0.05618
350.42	0.44471	0.01778	0.05774
350.62	0.44117	0.02067	0.05986
350.82	0.44446	0.02181	0.05931
351.02	0.44334	0.01876	0.05921
351.22	0.44396	0.01777	0.0608
351.42	0.44218	0.01849	0.0589
351.62	0.44811	0.01706	0.05964
351.82	0.44753	0.01784	0.05556
352.02	0.44821	0.0192	0.06125
352.22	0.44802	0.01998	0.05972
352.42	0.44824	0.02223	0.0584
352.62	0.45241	0.01907	0.05717
352.82	0.45681	0.01976	0.06009
353.02	0.45571	0.01966	0.0616
353.22	0.45722	0.01941	0.06032
353.42	0.46305	0.01872	0.05923
353.62	0.4584	0.02208	0.06038
353.82	0.45744	0.02007	0.06045
354.02	0.45891	0.02175	0.06128
354.22	0.46393	0.01732	0.06539
354.42	0.4593	0.02407	0.06519
354.62	0.46671	0.02408	0.06326
354.82	0.46501	0.02451	0.06456
355.02	0.46789	0.02484	0.06057
355.22	0.46917	0.0203	0.06202
355.42	0.4669	0.02173	0.06189
355.62	0.47183	0.02415	0.06266
355.82	0.46981	0.02281	0.06553
356.02	0.47204	0.02216	0.06438
356.22	0.4702	0.02201	0.06818
356.42	0.47166	0.02183	0.06588
356.62	0.47593	0.02052	0.06282
356.82	0.48052	0.02128	0.06486
357.02	0.47431	0.01982	0.06675
357.22	0.4771	0.02061	0.06567
357.42	0.48001	0.02546	0.06127
357.62	0.47985	0.02323	0.0639
357.82	0.48	0.02053	0.06574
358.02	0.48118	0.02616	0.0685
358.22	0.48398	0.02353	0.06348
358.42	0.48364	0.01917	0.06685
358.62	0.48384	0.02486	0.06854
358.82	0.48457	0.01785	0.06594
359.02	0.48561	0.01981	0.06235
359.22	0.48804	0.02212	0.06439
359.42	0.48953	0.02154	0.06732
359.62	0.49394	0.02275	0.06667
359.82	0.4929	0.02833	0.06928
360.02	0.49296	0.02649	0.06577
360.22	0.49219	0.02204	0.06637
360.42	0.49233	0.02528	0.06319
360.62	0.49865	0.02368	0.06592
360.82	0.49399	0.02224	0.06806
361.02	0.49502	0.02063	0.06413
361.22	0.49279	0.02206	0.06801
361.42	0.49632	0.02695	0.07132
361.62	0.50099	0.02517	0.06858
361.82	0.50295	0.02535	0.06714
362.02	0.50294	0.02427	0.068
362.22	0.50631	0.02188	0.06943
362.42	0.50284	0.02419	0.06674
362.62	0.50195	0.02632	0.07509
362.82	0.50389	0.02541	0.07027
363.02	0.50671	0.02452	0.07191
363.22	0.50896	0.02328	0.06691
363.42	0.51027	0.02708	0.06847
363.62	0.51338	0.02619	0.07113
363.82	0.5084	0.01937	0.07045
364.02	0.51108	0.02415	0.07329
364.22	0.51145	0.02472	0.06882
364.42	0.51472	0.02595	0.07045
364.62	0.51568	0.02193	0.07219
364.82	0.51933	0.02362	0.07154
365.02	0.51433	0.02459	0.06929
365.22	0.51382	0.02306	0.06922
365.42	0.52021	0.02543	0.07097
365.62	0.52	0.02359	0.07286
365.82	0.51961	0.02418	0.07186
366.02	0.52103	0.02455	0.07098
366.22	0.52064	0.02359	0.07149
366.42	0.51753	0.02433	0.07629
366.62	0.52113	0.0317	0.07328
366.82	0.52572	0.02683	0.07101
367.02	0.52535	0.02928	0.07518
367.22	0.52176	0.02623	0.07628
367.42	0.52702	0.02717	0.07591
367.62	0.52948	0.02777	0.07032
367.82	0.53327	0.02789	0.07369
368.02	0.53259	0.02848	0.07124
368.22	0.53269	0.02678	0.07684
368.42	0.5285	0.02745	0.07223
368.62	0.53032	0.02687	0.07587
368.82	0.53668	0.02844	0.07609
369.02	0.54118	0.0265	0.07657
369.22	0.53826	0.02524	0.07372
369.42	0.53678	0.02544	0.07382
369.62	0.5387	0.02619	0.0752
369.82	0.5396	0.02591	0.0765
370.02	0.54064	0.02351	0.08001
370.22	0.54095	0.0279	0.0801
370.42	0.53828	0.03045	0.07747
370.62	0.54255	0.02789	0.08013
370.82	0.54157	0.02482	0.07408
371.02	0.54333	0.02667	0.07623
371.22	0.54665	0.02946	0.07452
371.42	0.54609	0.02631	0.07682
371.62	0.54875	0.02632	0.07904
371.82	0.5434	0.02982	0.07447
372.02	0.55139	0.02825	0.07671
372.22	0.54621	0.02931	0.076
372.42	0.54874	0.02752	0.0755
372.62	0.55328	0.03019	0.07948
372.82	0.55404	0.02343	0.07716
373.02	0.55299	0.02644	0.0777
373.22	0.55142	0.02936	0.07952
373.42	0.55672	0.03316	0.08007
373.62	0.55446	0.02628	0.07673
373.82	0.55693	0.0326	0.07996
374.02	0.55509	0.02927	0.08289
374.22	0.56025	0.02605	0.07903
374.42	0.56117	0.02921	0.08039
374.62	0.55811	0.03278	0.07958
374.82	0.56109	0.02857	0.08161
375.02	0.5658	0.02617	0.07899
375.22	0.56289	0.02466	0.07874
375.42	0.56506	0.03076	0.08049
375.62	0.5642	0.02866	0.08177
375.82	0.56403	0.02825	0.08335
376.02	0.56298	0.02876	0.08258
376.22	0.56774	0.02962	0.07694
376.42	0.5653	0.03314	0.08229
376.62	0.5644	0.03153	0.08073
376.82	0.56731	0.03021	0.07789
377.02	0.56469	0.0267	0.08001
377.22	0.57014	0.02488	0.08488
377.42	0.5736	0.02913	0.0845
377.62	0.57781	0.03156	0.08343
377.82	0.5727	0.03037	0.08161
378.02	0.57373	0.03167	0.08535
378.22	0.5713	0.02814	0.08368
378.42	0.57291	0.02689	0.08055
378.62	0.5756	0.03416	0.08585
378.82	0.57507	0.03297	0.08255
379.02	0.57881	0.0269	0.08313
379.22	0.57501	0.0306	0.08279
379.42	0.58198	0.03277	0.08483
379.62	0.58612	0.03318	0.08611
379.82	0.58119	0.03336	0.08454
380.02	0.58452	0.02726	0.08691
380.22	0.58511	0.03104	0.08466
380.42	0.58694	0.02607	0.08562
380.62	0.58373	0.03026	0.08212
380.82	0.58605	0.03063	0.08666
381.02	0.586	0.02659	0.08698
381.22	0.58605	0.03408	0.08451
381.42	0.58884	0.03384	0.08732
381.62	0.59223	0.0309	0.08624
381.82	0.59365	0.02888	0.08782
382.02	0.59145	0.03296	0.08753
382.22	0.59409	0.03007	0.08606
382.42	0.59344	0.03235	0.08253
382.62	0.59596	0.03377	0.08739
382.82	0.59087	0.02984	0.08615
383.02	0.59623	0.0331	0.08848
383.22	0.59459	0.03102	0.08881
383.42	0.59075	0.02742	0.08242
383.62	0.59794	0.02762	0.08736
383.82	0.59547	0.03166	0.08355
384.02	0.59945	0.03353	0.08806
384.22	0.59891	0.03055	0.087
384.42	0.60255	0.03329	0.09037
384.62	0.60091	0.02914	0.08812
384.82	0.59969	0.03463	0.08746
385.02	0.59996	0.03009	0.08724
385.22	0.60214	0.03115	0.08679
385.42	0.60501	0.0331	0.08898
385.62	0.60632	0.03521	0.08765
385.82	0.61094	0.03186	0.08842
386.02	0.60671	0.03419	0.09028
386.22	0.60695	0.029	0.0949
386.42	0.6107	0.03431	0.09152
386.62	0.61252	0.03707	0.08888
386.82	0.61016	0.03766	0.09427
387.02	0.6107	0.02844	0.09093
387.22	0.61038	0.03264	0.08941
387.42	0.61053	0.03571	0.09248
387.62	0.61122	0.02823	0.08917
387.82	0.60906	0.02894	0.08891
388.02	0.61296	0.03454	0.09069
388.22	0.61255	0.03231	0.09029
388.42	0.61492	0.03565	0.09167
388.62	0.61877	0.03246	0.08873
388.82	0.61521	0.03058	0.09266
389.02	0.61581	0.02906	0.0927
389.22	0.6172	0.02883	0.08912
389.42	0.61534	0.03496	0.09639
389.62	0.62015	0.02973	0.09497
389.82	0.61574	0.03588	0.09407
390.02	0.61764	0.0335	0.09237
390.22	0.62023	0.03386	0.09251
390.42	0.62127	0.03296	0.09424
390.62	0.62088	0.039	0.09678
390.82	0.62217	0.03233	0.09031
391.02	0.62283	0.03665	0.09225
391.22	0.62514	0.03768	0.09438
391.42	0.62694	0.036	0.09484
391.62	0.62551	0.0362	0.08978
391.82	0.62777	0.03469	0.09383
392.02	0.62385	0.03522	0.09467
392.22	0.63122	0.03549	0.09499
392.42	0.62875	0.03	0.09056
392.62	0.63105	0.03565	0.09374
392.82	0.62934	0.03615	0.09044
393.02	0.63404	0.03457	0.09951
393.22	0.63232	0.03712	0.09495
393.42	0.63273	0.03072	0.09711
393.62	0.63291	0.03552	0.09517
393.82	0.63577	0.03602	0.09657
394.02	0.63732	0.032	0.09486
394.22	0.63578	0.04042	0.09554
394.42	0.63202	0.03507	0.09549
394.62	0.63764	0.03354	0.09819
394.82	0.64184	0.03315	0.09756
395.02	0.63939	0.03547	0.09899
395.22	0.64081	0.03382	0.09645
395.42	0.64454	0.03773	0.09604
395.62	0.63891	0.03556	0.10064
395.82	0.63963	0.02963	0.09903
396.02	0.63777	0.0369	0.09512
396.22	0.64139	0.03784	0.09675
396.42	0.64241	0.03078	0.09728
396.62	0.64252	0.03706	0.09729
396.82	0.64585	0.03315	0.09816
397.02	0.64748	0.03493	0.09856
397.22	0.64898	0.03312	0.09515
397.42	0.64521	0.03441	0.09705
397.62	0.64664	0.03737	0.09858
397.82	0.64888	0.03715	0.0968
398.02	0.65348	0.03379	0.09545
398.22	0.65278	0.03537	0.09422
398.42	0.65242	0.03673	0.09451
398.62	0.65034	0.03525	0.10117
398.82	0.65744	0.03554	0.0999
399.02	0.65528	0.03956	0.09993
399.22	0.65638	0.03225	0.09846
399.42	0.65614	0.03233	0.10038
399.62	0.66124	0.0369	0.09542
399.82	0.65792	0.03706	0.09899
400.02	0.65677	0.03402	0.09744
400.22	0.65568	0.04066	0.10027
400.42	0.66112	0.03664	0.10035
400.62	0.65434	0.03897	0.10317
400.82	0.65597	0.03797	0.10386
401.02	0.6612	0.03747	0.10034
401.22	0.66145	0.03673	0.10226
401.42	0.66195	0.039	0.09853
401.62	0.66492	0.03674	0.10489
401.82	0.66546	0.0398	0.1012
402.02	0.66413	0.03909	0.10098
402.22	0.65851	0.03737	0.10024
402.42	0.66729	0.03795	0.09949
402.62	0.66792	0.03683	0.10282
402.82	0.66688	0.03493	0.09894
403.02	0.66591	0.03905	0.10068
403.22	0.66604	0.0371	0.1061
403.42	0.66874	0.03398	0.10328
403.62	0.66922	0.03658	0.10356
403.82	0.66595	0.03968	0.10114
404.02	0.67404	0.03969	0.10291
404.22	0.67051	0.03885	0.10233
404.42	0.67195	0.03709	0.10146
404.62	0.67061	0.03765	0.10267
404.82	0.67692	0.03797	0.10176
405.02	0.67598	0.03891	0.10588
405.22	0.67307	0.03671	0.1042
405.42	0.67906	0.03911	0.10706
405.62	0.67414	0.04252	0.10525
405.82	0.67721	0.04141	0.10404
406.02	0.67889	0.03953	0.10511
406.22	0.68077	0.03638	0.10444
406.42	0.67854	0.03848	0.10349
406.62	0.67911	0.04201	0.1037
406.82	0.6794	0.04078	0.10439
407.02	0.68108	0.03954	0.10137
407.22	0.68466	0.03685	0.10613
407.42	0.68211	0.04029	0.10398
407.62	0.6849	0.03883	0.10805
407.82	0.68103	0.03561	0.10399
408.02	0.68575	0.03811	0.10557
408.22	0.68763	0.03821	0.1063
408.42	0.68478	0.03656	0.10751
408.62	0.68594	0.04215	0.10745
408.82	0.6839	0.03953	0.10483
409.02	0.68477	0.03719	0.1106
409.22	0.68822	0.03537	0.11099
409.42	0.68798	0.03836	0.10334
409.62	0.68967	0.03851	0.10609
409.82	0.68802	0.0376	0.11099
410.02	0.69238	0.03882	0.10596
410.22	0.68807	0.03681	0.11005
410.42	0.69374	0.04046	0.11104
410.62	0.69175	0.03736	0.10688
410.82	0.69106	0.03864	0.10841
411.02	0.69518	0.04016	0.11237
411.22	0.69599	0.04126	0.10926
411.42	0.69348	0.03612	0.11073
411.62	0.69285	0.0403	0.10894
411.82	0.69917	0.03917	0.1107
412.02	0.69665	0.03877	0.11133
412.22	0.69685	0.03576	0.1055
412.42	0.69938	0.04037	0.11181
412.62	0.69486	0.03653	0.11013
412.82	0.69659	0.03553	0.10922
413.02	0.69965	0.04103	0.11203
413.22	0.70116	0.04137	0.10984
413.42	0.70385	0.04149	0.10445
413.62	0.70161	0.04038	0.11147
413.82	0.70161	0.04369	0.10943
414.02	0.70107	0.03812	0.11058
414.22	0.70174	0.03853	0.10872
414.42	0.70215	0.03935	0.10609
414.62	0.70156	0.04231	0.10942
414.82	0.70367	0.04124	0.10871
415.02	0.71016	0.03778	0.11
415.22	0.70526	0.04149	0.11564
415.42	0.71249	0.04016	0.1121
415.62	0.70754	0.04421	0.11295
415.82	0.71031	0.03702	0.11203
416.02	0.70842	0.04289	0.11569
416.22	0.70927	0.04292	0.10979
416.42	0.7113	0.04351	0.11195
416.62	0.7133	0.04404	0.11688
416.82	0.71497	0.04248	0.11227
417.02	0.71413	0.03833	0.11404
417.22	0.70923	0.03963	0.11154
417.42	0.71467	0.04289	0.11335
417.62	0.7168	0.03978	0.11631
417.82	0.71605	0.04625	0.11336
418.02	0.71617	0.04044	0.10791
418.22	0.71285	0.03805	0.11342
418.42	0.7164	0.0447	0.11557
418.62	0.71597	0.04364	0.11467
418.82	0.71715	0.0432	0.11408
419.02	0.72212	0.04436	0.11359
419.22	0.72066	0.04209	0.11927
419.42	0.72224	0.03976	0.11409
419.62	0.72185	0.04047	0.11041
419.82	0.72196	0.04111	0.1105
420.02	0.71592	0.04265	0.11448
420.22	0.72304	0.0419	0.11896
420.42	0.72074	0.0461	0.11311
420.62	0.72355	0.04616	0.11688
420.82	0.72441	0.04248	0.11767
421.02	0.73007	0.04393	0.11713
421.22	0.72549	0.04517	0.11908
421.42	0.73099	0.04719	0.11225
421.62	0.72541	0.04321	0.11802
421.82	0.72541	0.04665	0.12141
422.02	0.73085	0.04712	0.11767
422.22	0.72883	0.04279	0.11691
422.42	0.73139	0.04393	0.11891
422.62	0.73488	0.0464	0.11891
422.82	0.73257	0.04691	0.11928
423.02	0.73265	0.04434	0.11913
423.22	0.73442	0.04537	0.11744
423.42	0.73315	0.04567	0.12053
423.62	0.73591	0.04394	0.11709
423.82	0.73395	0.04685	0.12108
424.02	0.73138	0.04726	0.1167
424.22	0.73729	0.04482	0.11963
424.42	0.73668	0.04427	0.12085
424.62	0.73199	0.04807	0.11857
424.82	0.73615	0.04479	0.1237
425.02	0.73834	0.04487	0.11876
425.22	0.73584	0.04339	0.12237
425.42	0.73904	0.0458	0.12164
425.62	0.73711	0.04482	0.11621
425.82	0.73723	0.04967	0.11774
426.02	0.74053	0.04754	0.12231
426.22	0.73798	0.04655	0.1215
426.42	0.73906	0.0474	0.12131
426.62	0.74337	0.04316	0.12373
426.82	0.74188	0.04721	0.12195
427.02	0.74291	0.04575	0.1271
427.22	0.74005	0.047	0.12414
427.42	0.74485	0.04599	0.1219
427.62	0.74694	0.05372	0.12359
427.82	0.74493	0.04315	0.12553
428.02	0.75042	0.04411	0.11873
428.22	0.74762	0.04327	0.12052
428.42	0.74814	0.04304	0.12161
428.62	0.74559	0.04921	0.11735
428.82	0.75206	0.04736	0.12197
429.02	0.74961	0.04536	0.12622
429.22	0.74948	0.04872	0.12139
429.42	0.74929	0.04864	0.1247
429.62	0.75207	0.0433	0.12368
429.82	0.75168	0.0489	0.12207
430.02	0.74854	0.04751	0.12497
430.22	0.75047	0.05053	0.12636
430.42	0.75282	0.04828	0.12548
430.62	0.75399	0.05206	0.12578
430.82	0.75303	0.04888	0.12635
431.02	0.75192	0.0519	0.1269
431.22	0.75438	0.04715	0.12406
431.42	0.75355	0.04951	0.12417
431.62	0.75621	0.04787	0.12314
431.82	0.75486	0.04647	0.12722
432.02	0.75961	0.05153	0.12921
432.22	0.76173	0.04725	0.12794
432.42	0.7626	0.04992	0.12488
432.62	0.75946	0.04863	0.12592
432.82	0.76447	0.05017	0.12601
433.02	0.75843	0.04546	0.13057
433.22	0.75942	0.05303	0.12152
433.42	0.75944	0.05115	0.12626
433.62	0.76365	0.05053	0.12676
433.82	0.7644	0.05028	0.12367
434.02	0.76523	0.0516	0.12913
434.22	0.76139	0.05119	0.1295
434.42	0.76329	0.0479	0.12644
434.62	0.76844	0.04624	0.13074
434.82	0.76606	0.0496	0.12771
435.02	0.76954	0.04707	0.12682
435.22	0.76468	0.0487	0.12649
435.42	0.76836	0.05067	0.12883
435.62	0.76929	0.05106	0.1258
435.82	0.77455	0.05365	0.12739
436.02	0.76698	0.04929	0.12821
436.22	0.77362	0.05593	0.13197
436.42	0.76945	0.05481	0.12676
436.62	0.77204	0.05129	0.13499
436.82	0.7731	0.0481	0.12774
437.02	0.77558	0.05482	0.12599
437.22	0.77139	0.05059	0.12928
437.42	0.77293	0.05476	0.13041
437.62	0.77663	0.05472	0.12928
437.82	0.78178	0.05128	0.12841
438.02	0.77464	0.05262	0.12618
438.22	0.774	0.05424	0.12968
438.42	0.77408	0.05513	0.13324
438.62	0.77268	0.05009	0.13017
438.82	0.77778	0.05563	0.12926
439.02	0.77703	0.04886	0.13327
439.22	0.77862	0.05257	0.1297
439.42	0.77828	0.04929	0.12965
439.62	0.78106	0.05495	0.13067
439.82	0.78213	0.05035	0.12941
440.02	0.77764	0.05466	0.13494
440.22	0.77751	0.05412	0.1325
440.42	0.78537	0.0532	0.13362
440.62	0.78835	0.0516	0.1358
440.82	0.78808	0.05509	0.13456
441.02	0.78252	0.05186	0.13535
441.22	0.7832	0.05125	0.13446
441.42	0.78271	0.05469	0.13096
441.62	0.78249	0.05222	0.1345
441.82	0.7824	0.05068	0.13258
442.02	0.78669	0.05232	0.13198
442.22	0.78982	0.05654	0.13231
442.42	0.78876	0.05072	0.13254
442.62	0.79075	0.05353	0.13301
442.82	0.78944	0.05657	0.13118
443.02	0.79123	0.05521	0.13372
443.22	0.79199	0.05118	0.13459
443.42	0.7887	0.0582	0.13354
443.62	0.79011	0.05659	0.13526
443.82	0.79026	0.05297	0.13988
444.02	0.79049	0.0573	0.13595
444.22	0.79091	0.05805	0.13474
444.42	0.79408	0.05764	0.1364
444.62	0.79436	0.0501	0.13436
444.82	0.79121	0.05557	0.1374
445.02	0.7938	0.05382	0.13481
445.22	0.79258	0.05336	0.13659
445.42	0.79526	0.05241	0.13902
445.62	0.79882	0.05487	0.13601
445.82	0.80055	0.05202	0.13524
446.02	0.79987	0.05487	0.13438
446.22	0.79645	0.05521	0.13624
446.42	0.79654	0.05523	0.13651
446.62	0.80234	0.06128	0.13804
446.82	0.80427	0.05705	0.14069
447.02	0.79934	0.05572	0.13862
447.22	0.79921	0.05641	0.14243
447.42	0.80136	0.05133	0.13791
447.62	0.80311	0.05726	0.13615
447.82	0.80112	0.0561	0.14323
448.02	0.80594	0.05753	0.13567
448.22	0.80492	0.05674	0.13852
448.42	0.80361	0.05723	0.13799
448.62	0.80776	0.05557	0.1362
448.82	0.80335	0.05791	0.13871
449.02	0.80365	0.05965	0.14087
449.22	0.80812	0.05621	0.14022
449.42	0.80631	0.0593	0.1398
449.62	0.80252	0.05445	0.13968
449.82	0.80895	0.06152	0.13833
450.02	0.81016	0.06307	0.13864
450.22	0.80718	0.0559	0.13789
450.42	0.80576	0.0524	0.13773
450.62	0.81106	0.05497	0.14321
450.82	0.81158	0.05519	0.14198
451.02	0.80819	0.05958	0.14296
451.22	0.8117	0.05517	0.14083
451.42	0.80722	0.05631	0.14037
451.62	0.81415	0.05689	0.14319
451.82	0.81028	0.05648	0.13966
452.02	0.81135	0.05709	0.13712
452.22	0.81103	0.05948	0.13983
452.42	0.81042	0.05781	0.13866
452.62	0.81306	0.05562	0.14174
452.82	0.81313	0.05511	0.14022
453.02	0.81719	0.0578	0.144
453.22	0.81955	0.05969	0.14369
453.42	0.81826	0.0544	0.14214
453.62	0.82089	0.05599	0.1373
453.82	0.81968	0.05301	0.14202
454.02	0.81449	0.05985	0.14054
454.22	0.81273	0.05766	0.14073
454.42	0.81781	0.05917	0.13939
454.62	0.81883	0.05689	0.14257
454.82	0.81648	0.0631	0.14658
455.02	0.82218	0.06058	0.1427
455.22	0.8221	0.05989	0.14291
455.42	0.82269	0.05565	0.14715
455.62	0.81772	0.05982	0.14182
455.82	0.81862	0.05878	0.14332
456.02	0.81861	0.05819	0.14576
456.22	0.82244	0.05505	0.14433
456.42	0.8248	0.05584	0.14654
456.62	0.82521	0.06103	0.14708
456.82	0.82414	0.0564	0.14642
457.02	0.82129	0.0624	0.14318
457.22	0.82696	0.06003	0.1444
457.42	0.82538	0.0593	0.14444
457.62	0.82835	0.05991	0.14572
457.82	0.82179	0.06455	0.14321
458.02	0.82736	0.06275	0.14724
458.22	0.82985	0.05774	0.14512
458.42	0.82826	0.05436	0.14539
458.62	0.82866	0.05977	0.14496
458.82	0.82658	0.06036	0.14806
459.02	0.82664	0.05829	0.14461
459.22	0.82974	0.06172	0.1467
459.42	0.83028	0.06189	0.1443
459.62	0.83555	0.05997	0.14809
459.82	0.83093	0.05822	0.14574
460.02	0.82867	0.05847	0.1464
460.22	0.83424	0.06244	0.14599
460.42	0.83597	0.06072	0.14967
460.62	0.83528	0.0616	0.14493
460.82	0.8329	0.06107	0.14664
461.02	0.83672	0.06198	0.14957
461.22	0.83453	0.06244	0.15002
461.42	0.83683	0.06106	0.14996
461.62	0.83531	0.0602	0.15321
461.82	0.83776	0.06122	0.14879
462.02	0.83749	0.0607	0.15323
462.22	0.83683	0.06267	0.14709
462.42	0.83528	0.06343	0.14872
462.62	0.83745	0.06332	0.14757
462.82	0.84274	0.05849	0.1512
463.02	0.83941	0.06138	0.14916
463.22	0.84018	0.06163	0.15172
463.42	0.83877	0.06408	0.1521
463.62	0.8426	0.06034	0.15168
463.82	0.84261	0.06253	0.15298
464.02	0.84419	0.0635	0.15103
464.22	0.84783	0.06432	0.1502
464.42	0.84499	0.06502	0.15022
464.62	0.84295	0.0595	0.15373
464.82	0.84521	0.06234	0.15038
465.02	0.84387	0.06283	0.15029
465.22	0.84795	0.05952	0.15014
465.42	0.8438	0.06465	0.14728
465.62	0.84631	0.06318	0.14744
465.82	0.84622	0.0661	0.15373
466.02	0.84279	0.06616	0.15313
466.22	0.84871	0.06578	0.15066
466.42	0.849	0.06109	0.14874
466.62	0.84923	0.06201	0.14977
466.82	0.84922	0.06179	0.15351
467.02	0.85093	0.06468	0.15287
467.22	0.84894	0.06415	0.15823
467.42	0.8493	0.06435	0.14776
467.62	0.8524	0.06128	0.1522
467.82	0.84989	0.06191	0.14946
468.02	0.8548	0.06226	0.15354
468.22	0.85351	0.06605	0.15474
468.42	0.85099	0.06325	0.15696
468.62	0.85344	0.06658	0.15708
468.82	0.85801	0.06465	0.15341
469.02	0.85236	0.06482	0.15328
469.22	0.8562	0.06307	0.15273
469.42	0.8533	0.05962	0.1545
469.62	0.85277	0.06244	0.15479
469.82	0.85663	0.06353	0.15414
470.02	0.85748	0.06172	0.15593
470.22	0.86023	0.07	0.15542
470.42	0.85637	0.06006	0.15577
470.62	0.85717	0.06704	0.15523
470.82	0.86048	0.06773	0.15555
471.02	0.86059	0.06524	0.15297
471.22	0.86158	0.06268	0.15607
471.42	0.86289	0.05938	0.15473
471.62	0.8604	0.06052	0.1585
471.82	0.86429	0.06741	0.15843
472.02	0.86208	0.06525	0.15092
472.22	0.86231	0.06532	0.15466
472.42	0.86392	0.06568	0.15249
472.62	0.86237	0.06886	0.15103
472.82	0.85818	0.06569	0.15672
473.02	0.86599	0.06746	0.15587
473.22	0.86825	0.0633	0.1583
473.42	0.86328	0.06883	0.15647
473.62	0.86469	0.06698	0.15998
473.82	0.86521	0.06529	0.15533
474.02	0.86448	0.07155	0.15376
474.22	0.86327	0.06525	0.15351
474.42	0.86552	0.06444	0.15613
474.62	0.86234	0.06648	0.15733
474.82	0.86657	0.05888	0.1574
475.02	0.87029	0.06481	0.15871
475.22	0.86887	0.06923	0.16219
475.42	0.87259	0.06378	0.16171
475.62	0.8703	0.0644	0.15724
475.82	0.87029	0.06632	0.16007
476.02	0.87228	0.06692	0.1586
476.22	0.87675	0.06822	0.1597
476.42	0.8727	0.06819	0.16043
476.62	0.87144	0.06575	0.15907
476.82	0.87032	0.06879	0.15908
477.02	0.87406	0.06741	0.15961
477.22	0.87155	0.0651	0.15848
477.42	0.87073	0.0658	0.15774
477.62	0.8753	0.06687	0.15668
477.82	0.87884	0.06507	0.16159
478.02	0.87743	0.06674	0.15962
478.22	0.87567	0.06694	0.16056
478.42	0.8772	0.06048	0.16073
478.62	0.87508	0.06793	0.1591
478.82	0.8701	0.06799	0.1599
479.02	0.87975	0.06596	0.15958
479.22	0.87487	0.07154	0.16082
479.42	0.8767	0.06308	0.15508
479.62	0.87955	0.06872	0.15865
479.82	0.87877	0.06639	0.16129
480.02	0.8806	0.06516	0.16116
480.22	0.87743	0.0679	0.15857
480.42	0.88301	0.06567	0.15801
480.62	0.88072	0.06189	0.15954
480.82	0.87961	0.06614	0.16174
481.02	0.88429	0.06958	0.15901
481.22	0.88287	0.06511	0.16161
481.42	0.88425	0.06166	0.16282
481.62	0.87672	0.0639	0.16087
481.82	0.88234	0.06956	0.16336
482.02	0.88727	0.06509	0.16088
482.22	0.88365	0.06634	0.16275
482.42	0.88785	0.07034	0.16128
482.62	0.88665	0.06832	0.16453
482.82	0.88642	0.06495	0.1662
483.02	0.88695	0.06854	0.16273
483.22	0.88206	0.06517	0.16044
483.42	0.89266	0.06503	0.16257
483.62	0.88534	0.06419	0.16502
483.82	0.88344	0.06783	0.16389
484.02	0.88968	0.0654	0.1623
484.22	0.8903	0.06155	0.16443
484.42	0.88876	0.06487	0.16491
484.62	0.88965	0.06877	0.1631
484.82	0.89407	0.0655	0.16488
485.02	0.88631	0.06943	0.16161
485.22	0.88913	0.06647	0.16266
485.42	0.89306	0.07009	0.16482
485.62	0.89363	0.06954	0.16427
485.82	0.89092	0.06826	0.16511
486.02	0.88699	0.07171	0.16464
486.22	0.89252	0.07482	0.16788
486.42	0.8925	0.06663	0.1621
486.62	0.89587	0.0652	0.16523
486.82	0.8913	0.06852	0.16658
487.02	0.89782	0.06929	0.16818
487.22	0.89815	0.07073	0.16506
487.42	0.89438	0.07087	0.16821
487.62	0.8986	0.06586	0.16593
487.82	0.90007	0.06882	0.1699
488.02	0.89567	0.07518	0.16723
488.22	0.89826	0.06985	0.16632
488.42	0.90067	0.06705	0.16885
488.62	0.89753	0.07252	0.16557
488.82	0.89976	0.075	0.17172
489.02	0.89479	0.06864	0.16413
489.22	0.90073	0.07395	0.16487
489.42	0.90049	0.06852	0.16757
489.62	0.89749	0.06808	0.16793
489.82	0.8994	0.07311	0.16772
490.02	0.89775	0.06661	0.16697
490.22	0.90693	0.06834	0.16828
490.42	0.90353	0.07301	0.16858
490.62	0.90481	0.06908	0.16865
490.82	0.90183	0.07258	0.16636
491.02	0.90088	0.06721	0.16524
491.22	0.90498	0.07058	0.16722
491.42	0.90679	0.0686	0.16735
491.62	0.90118	0.07144	0.17043
491.82	0.90143	0.07262	0.17117
492.02	0.90443	0.07006	0.16507
492.22	0.9079	0.07196	0.17104
492.42	0.90974	0.07328	0.16328
492.62	0.90855	0.07224	0.16822
492.82	0.90732	0.06962	0.1701
493.02	0.90998	0.06962	0.1692
493.22	0.90716	0.06776	0.16705
493.42	0.91305	0.07238	0.16886
493.62	0.9082	0.0706	0.1674
493.82	0.9116	0.07021	0.17175
494.02	0.91065	0.0742	0.17039
494.22	0.91717	0.06754	0.16815
494.42	0.91184	0.06803	0.16678
494.62	0.91412	0.06733	0.17359
494.82	0.91237	0.06886	0.17518
495.02	0.91603	0.06658	0.17026
495.22	0.91735	0.07291	0.17157
495.42	0.91341	0.06946	0.17396
495.62	0.91334	0.07217	0.16987
495.82	0.91496	0.07043	0.17673
496.02	0.91776	0.07468	0.17206
496.22	0.91455	0.06904	0.17138
496.42	0.91325	0.06615	0.17167
496.62	0.91021	0.07301	0.17553
496.82	0.9205	0.07096	0.17452
497.02	0.91693	0.07317	0.17191
497.22	0.9205	0.07468	0.17345
497.42	0.91625	0.06996	0.16862
497.62	0.91533	0.071	0.1754
497.82	0.92311	0.07369	0.17544
498.02	0.9185	0.06842	0.17377
498.22	0.91948	0.0745	0.16945
498.42	0.91985	0.07126	0.17578
498.62	0.92087	0.07511	0.17433
498.82	0.91938	0.07314	0.17337
499.02	0.92423	0.07281	0.17221
499.22	0.92552	0.06971	0.1695
499.42	0.92206	0.07292	0.17554
499.62	0.92282	0.06811	0.17335
499.82	0.92197	0.07356	0.17212
500.02	0.92276	0.07457	0.17362
500.22	0.92223	0.06897	0.17064
500.42	0.92142	0.07035	0.17491
500.62	0.92279	0.07361	0.1754
500.82	0.91957	0.07092	0.17443
501.02	0.92019	0.0738	0.17318
501.22	0.92662	0.07635	0.17445
501.42	0.92366	0.07186	0.17765
501.62	0.92144	0.07161	0.17384
501.82	0.92229	0.07298	0.17268
502.02	0.92618	0.06761	0.17678
502.22	0.9292	0.07097	0.17188
502.42	0.92492	0.0745	0.1754
502.62	0.93292	0.07283	0.17376
502.82	0.92886	0.07285	0.17952
503.02	0.92729	0.06895	0.17553
503.22	0.92687	0.07555	0.1712
503.42	0.93151	0.07296	0.17725
503.62	0.93215	0.07474	0.1785
503.82	0.93129	0.07696	0.17563
504.02	0.93341	0.07039	0.17453
504.22	0.93491	0.07217	0.17684
504.42	0.92864	0.07695	0.17522
504.62	0.93452	0.07406	0.1807
504.82	0.93345	0.07149	0.17455
505.02	0.93116	0.07355	0.1754
505.22	0.93235	0.07392	0.17684
505.42	0.93105	0.07264	0.17648
505.62	0.93337	0.0724	0.17882
505.82	0.93669	0.07297	0.17314
506.02	0.93501	0.07569	0.18266
506.22	0.93596	0.07319	0.17816
506.42	0.93292	0.07362	0.17854
506.62	0.93395	0.07341	0.17737
506.82	0.93259	0.0755	0.17617
507.02	0.9347	0.07462	0.17919
507.22	0.93344	0.07542	0.17594
507.42	0.93504	0.07227	0.18332
507.62	0.9355	0.07432	0.17964
507.82	0.93823	0.0717	0.17862
508.02	0.94247	0.07449	0.18264
508.22	0.93342	0.07271	0.18074
508.42	0.93905	0.07227	0.1803
508.62	0.93969	0.07313	0.17568
508.82	0.94467	0.07269	0.17991
509.02	0.9427	0.07424	0.18149
509.22	0.93789	0.07275	0.1798
509.42	0.94716	0.07789	0.18228
509.62	0.93939	0.07624	0.17914
509.82	0.94629	0.07856	0.17908
510.02	0.94306	0.07082	0.17963
510.22	0.94106	0.07122	0.18214
510.42	0.94117	0.07294	0.18171
510.62	0.94699	0.07473	0.18057
510.82	0.94756	0.07712	0.18072
511.02	0.93915	0.07413	0.17884
511.22	0.94733	0.07357	0.18019
511.42	0.94403	0.07893	0.18476
511.62	0.94562	0.07974	0.18334
511.82	0.94271	0.07368	0.18277
512.02	0.94498	0.07388	0.18333
512.22	0.94534	0.08027	0.18615
512.42	0.94347	0.07591	0.17937
512.62	0.94542	0.07846	0.182
512.82	0.94867	0.0731	0.18234
513.02	0.95288	0.07552	0.1838
513.22	0.94776	0.07974	0.18405
513.42	0.95081	0.07555	0.18457
513.62	0.94985	0.07676	0.18625
513.82	0.94967	0.07149	0.18233
514.02	0.95426	0.07416	0.18287
514.22	0.95629	0.0792	0.18564
514.42	0.95044	0.07809	0.18224
514.62	0.95174	0.07406	0.18471
514.82	0.95206	0.07881	0.18588
515.02	0.95862	0.08172	0.19033
515.22	0.95713	0.07638	0.18955
515.42	0.95259	0.08051	0.18514
515.62	0.95371	0.07896	0.18518
515.82	0.95634	0.08086	0.18723
516.02	0.95087	0.0858	0.18687
516.22	0.95439	0.0779	0.18422
516.42	0.9547	0.08042	0.18344
516.62	0.95519	0.0804	0.18148
516.82	0.95633	0.0756	0.18394
517.02	0.95563	0.08003	0.18995
517.22	0.95796	0.08334	0.18509
517.42	0.95993	0.08168	0.18494
517.62	0.95957	0.08028	0.18561
517.82	0.95863	0.07936	0.18772
518.02	0.96199	0.07996	0.18574
518.22	0.96424	0.07669	0.1871
518.42	0.96381	0.08435	0.18616
518.62	0.96007	0.07972	0.18784
518.82	0.96033	0.07691	0.18529
519.02	0.96028	0.08043	0.187
519.22	0.95853	0.08123	0.18579
519.42	0.96115	0.08228	0.18577
519.62	0.96401	0.08326	0.18914
519.82	0.96139	0.07914	0.19112
520.02	0.96344	0.08184	0.18689
520.22	0.96315	0.0852	0.18731
520.42	0.96591	0.08599	0.18849
520.62	0.96426	0.08177	0.18536
520.82	0.96192	0.07989	0.1902
521.02	0.96676	0.08102	0.18844
521.22	0.96238	0.08399	0.19037
521.42	0.96715	0.08109	0.18852
521.62	0.9656	0.08124	0.19038
521.82	0.96709	0.08259	0.19073
522.02	0.96748	0.07929	0.19159
522.22	0.96944	0.0841	0.1893
522.42	0.97166	0.08378	0.18767
522.62	0.9696	0.07996	0.19058
522.82	0.96783	0.08123	0.19044
523.02	0.96817	0.07848	0.19563
523.22	0.97018	0.08328	0.18786
523.42	0.97042	0.0816	0.18953
523.62	0.97224	0.08199	0.18974
523.82	0.96977	0.08151	0.18876
524.02	0.971	0.08703	0.18829
524.22	0.9702	0.08322	0.19012
524.42	0.97524	0.0793	0.18972
524.62	0.97332	0.08676	0.19056
524.82	0.97053	0.08572	0.1921
525.02	0.97262	0.08676	0.19395
525.22	0.97724	0.08056	0.1912
525.42	0.973	0.08231	0.18933
525.62	0.96948	0.08159	0.19274
525.82	0.97077	0.08306	0.18896
526.02	0.97069	0.08469	0.19744
526.22	0.97531	0.08001	0.19283
526.42	0.97987	0.08252	0.19362
526.62	0.97586	0.08811	0.19455
526.82	0.97747	0.08579	0.19642
527.02	0.97949	0.08359	0.19552
527.22	0.9832	0.08534	0.19348
527.42	0.98442	0.08608	0.193
527.62	0.98034	0.08487	0.19976
527.82	0.98055	0.08191	0.19542
528.02	0.97891	0.08577	0.19784
528.22	0.98105	0.08772	0.19935
528.42	0.97804	0.08451	0.1998
528.62	0.98221	0.08308	0.19499
528.82	0.98063	0.0858	0.19353
529.02	0.9788	0.08781	0.19457
529.22	0.97459	0.0822	0.19525
529.42	0.97811	0.08919	0.1979
529.62	0.98227	0.08439	0.19567
529.82	0.98148	0.08176	0.19923
530.02	0.98333	0.0853	0.19162
530.22	0.98411	0.08502	0.19676
530.42	0.98519	0.08279	0.19303
530.62	0.98263	0.08965	0.19468
530.82	0.97941	0.08354	0.19723
531.02	0.9842	0.08704	0.19492
531.22	0.98444	0.08683	0.19665
531.42	0.98289	0.0849	0.19304
531.62	0.9853	0.08593	0.19324
531.82	0.98497	0.08762	0.19807
532.02	0.98318	0.081	0.19876
532.22	0.98845	0.08954	0.19777
532.42	0.98992	0.0867	0.19782
532.62	0.98675	0.08588	0.19948
532.82	0.98765	0.08167	0.19349
533.02	0.98945	0.08906	0.19664
533.22	0.99019	0.08896	0.20126
533.42	0.98539	0.08867	0.19946
533.62	0.99434	0.08408	0.19918
533.82	0.99108	0.08581	0.19831
534.02	0.98639	0.08274	0.19668
534.22	0.98912	0.0868	0.1971
534.42	0.98826	0.08819	0.19955
534.62	0.98859	0.08662	0.19773
534.82	0.98704	0.08117	0.20223
535.02	0.99376	0.08916	0.20008
535.22	0.99551	0.08542	0.19958
535.42	0.98679	0.08382	0.19498
535.62	0.98945	0.08947	0.20014
535.82	0.99278	0.08661	0.19893
536.02	0.99059	0.08683	0.19927
536.22	0.99195	0.09111	0.20089
536.42	0.99134	0.08466	0.19814
536.62	0.99579	0.08432	0.19801
536.82	0.997	0.08766	0.19824
537.02	0.99617	0.08383	0.20079
537.22	0.99365	0.08591	0.20142
537.42	0.99334	0.08643	0.19819
537.62	0.9923	0.08179	0.1971
537.82	0.99206	0.08665	0.19921
538.02	0.99643	0.08745	0.19779
538.22	0.99751	0.08441	0.19811
538.42	1.0002	0.08417	0.20212
538.62	0.9987	0.08939	0.20347
538.82	1.00117	0.08837	0.20138
539.02	0.99801	0.08598	0.20389
539.22	0.99888	0.0857	0.20248
539.42	0.99488	0.09063	0.20356
539.62	1.0005	0.09048	0.20185
539.82	1.00224	0.0838	0.20191
540.02	1.00092	0.08789	0.19859
540.22	0.99716	0.08506	0.20099
540.42	0.99728	0.08602	0.20186
540.62	1.00212	0.0902	0.20721
540.82	0.99989	0.08713	0.20346
541.02	1.00344	0.08978	0.20433
541.22	1.00272	0.08324	0.20491
541.42	1.00477	0.08529	0.20063
541.62	1.0012	0.08567	0.2005
541.82	1.0061	0.08337	0.20163
542.02	1.00265	0.09059	0.20302
542.22	1.00326	0.08129	0.20473
542.42	1.00623	0.08272	0.20609
542.62	1.00251	0.08703	0.20211
542.82	1.00372	0.08697	0.2035
543.02	1.00467	0.08669	0.20269
543.22	1.0041	0.08547	0.20415
543.42	1.00993	0.08914	0.20178
543.62	1.00426	0.08357	0.20602
543.82	1.00763	0.08567	0.20001
544.02	1.00517	0.09109	0.20391
544.22	1.00815	0.08751	0.20374
544.42	1.00717	0.08496	0.19772
544.62	1.00917	0.09478	0.20434
544.82	1.01099	0.08319	0.20228
545.02	1.01473	0.08647	0.20412
545.22	1.01224	0.08266	0.2021
545.42	1.01204	0.0873	0.2045
545.62	1.00804	0.08917	0.20286
545.82	1.01205	0.08765	0.20082
546.02	1.00914	0.08338	0.20773
546.22	1.01368	0.08103	0.20725
546.42	1.00879	0.0872	0.2047
546.62	1.00768	0.08802	0.21008
546.82	1.01179	0.08875	0.20811
547.02	1.01004	0.08837	0.20336
547.22	1.00736	0.08484	0.20672
547.42	1.01242	0.09093	0.20981
547.62	1.01519	0.08675	0.20625
547.82	1.01241	0.09116	0.20964
548.02	1.01225	0.08431	0.2047
548.22	1.0115	0.0856	0.2024
548.42	1.016	0.08645	0.20781
548.62	1.01446	0.09113	0.20841
548.82	1.01198	0.09051	0.20567
549.02	1.01608	0.08711	0.20901
549.22	1.01932	0.08699	0.20342
549.42	1.0147	0.08999	0.20715
549.62	1.01723	0.09148	0.20918
549.82	1.01873	0.09222	0.20657
550.02	1.02008	0.09216	0.20633
550.22	1.01706	0.0918	0.20728
550.42	1.0156	0.08999	0.21005
550.62	1.02114	0.08573	0.21016
550.82	1.01887	0.0915	0.20853
551.02	1.01943	0.09102	0.20999
551.22	1.01939	0.09158	0.21178
551.42	1.0188	0.09115	0.20805
551.62	1.01813	0.08636	0.20962
551.82	1.02358	0.09644	0.2094
552.02	1.02097	0.08684	0.20794
552.22	1.0191	0.08645	0.207
552.42	1.02332	0.08855	0.20895
552.62	1.02362	0.09063	0.21006
552.82	1.02327	0.09164	0.21333
553.02	1.02363	0.08975	0.21058
553.22	1.02367	0.09063	0.21387
553.42	1.02303	0.08932	0.215
553.62	1.02438	0.09164	0.21327
553.82	1.02718	0.08837	0.21227
554.02	1.02592	0.08781	0.21286
554.22	1.02621	0.09408	0.20939
554.42	1.02246	0.08836	0.21003
554.62	1.02766	0.09216	0.20994
554.82	1.02604	0.09048	0.21106
555.02	1.02594	0.09205	0.21051
555.22	1.02758	0.08872	0.21093
555.42	1.02697	0.08971	0.21464
555.62	1.02798	0.09285	0.21244
555.82	1.02952	0.09731	0.21132
556.02	1.02959	0.09429	0.21358
556.22	1.0286	0.09726	0.2103
556.42	1.03003	0.09061	0.21324
556.62	1.03236	0.09063	0.21453
556.82	1.02722	0.08955	0.21231
557.02	1.02619	0.09577	0.21184
557.22	1.03294	0.08857	0.21256
557.42	1.03072	0.08985	0.21027
557.62	1.02927	0.09069	0.21291
557.82	1.03228	0.09129	0.21202
558.02	1.03322	0.09097	0.21235
558.22	1.03081	0.09406	0.21671
558.42	1.03736	0.09296	0.21612
558.62	1.03322	0.09505	0.21512
558.82	1.03726	0.09212	0.21388
559.02	1.03513	0.09645	0.21584
559.22	1.03548	0.09383	0.21707
559.42	1.03356	0.08867	0.2156
559.62	1.03839	0.09242	0.22049
559.82	1.03441	0.09809	0.21536
560.02	1.03247	0.09477	0.21773
560.22	1.03576	0.09709	0.21489
560.42	1.03913	0.09106	0.21885
560.62	1.03478	0.09328	0.21511
560.82	1.04297	0.08994	0.21736
561.02	1.03972	0.09528	0.21846
561.22	1.03986	0.09236	0.2154
561.42	1.03523	0.08954	0.21918
561.62	1.04061	0.0961	0.21436
561.82	1.04335	0.09739	0.21916
562.02	1.04022	0.09476	0.2149
562.22	1.03941	0.09255	0.21874
562.42	1.0413	0.09385	0.21635
562.62	1.04017	0.09703	0.22145
562.82	1.0377	0.09781	0.22153
563.02	1.03997	0.09767	0.21584
563.22	1.04485	0.09282	0.22013
563.42	1.04004	0.091	0.21968
563.62	1.04583	0.09441	0.21641
563.82	1.03981	0.09305	0.21606
564.02	1.04545	0.09544	0.21516
564.22	1.04683	0.09313	0.22029
564.42	1.04762	0.09279	0.22188
564.62	1.04538	0.09665	0.21885
564.82	1.05034	0.09671	0.2164
565.02	1.04789	0.09394	0.22366
565.22	1.04328	0.08922	0.21885
565.42	1.04572	0.0951	0.21977
565.62	1.05039	0.09374	0.22049
565.82	1.04527	0.09777	0.21995
566.02	1.04937	0.09595	0.22233
566.22	1.04917	0.09254	0.21757
566.42	1.05173	0.09583	0.22045
566.62	1.0479	0.09431	0.21932
566.82	1.04843	0.09537	0.21944
567.02	1.0466	0.09726	0.22407
567.22	1.05159	0.09489	0.22023
567.42	1.05181	0.09829	0.22172
567.62	1.0488	0.09357	0.22065
567.82	1.05431	0.09801	0.22432
568.02	1.05122	0.09955	0.22495
568.22	1.05198	0.09612	0.22197
568.42	1.05322	0.09539	0.22143
568.62	1.05345	0.09951	0.21873
568.82	1.04943	0.09871	0.22422
569.02	1.05422	0.10004	0.21734
569.22	1.05367	0.09767	0.21921
569.42	1.04916	0.09753	0.22118
569.62	1.05149	0.09857	0.22178
569.82	1.05233	0.10169	0.2228
570.02	1.05319	0.09495	0.22513
570.22	1.05175	0.0969	0.22714
570.42	1.05577	0.09984	0.222
570.62	1.05091	0.09816	0.22259
570.82	1.05831	0.09747	0.22039
571.02	1.05746	0.09465	0.22136
571.22	1.05636	0.09875	0.21915
571.42	1.05549	0.0975	0.22424
571.62	1.05647	0.10379	0.22503
571.82	1.05801	0.09791	0.22392
572.02	1.06034	0.09791	0.22272
572.22	1.06102	0.10325	0.22029
572.42	1.06027	0.09726	0.22255
572.62	1.05778	0.1009	0.22524
572.82	1.05967	0.10297	0.23063
573.02	1.05726	0.10107	0.22199
573.22	1.06054	0.09559	0.22599
573.42	1.06327	0.09805	0.22822
573.62	1.06118	0.09413	0.22263
573.82	1.05978	0.09886	0.22838
574.02	1.05901	0.10299	0.22489
574.22	1.05981	0.1025	0.22379
574.42	1.06193	0.09884	0.22989
574.62	1.06131	0.0983	0.22419
574.82	1.06751	0.09747	0.22764
575.02	1.06321	0.10426	0.22852
575.22	1.06192	0.10149	0.2243
575.42	1.06187	0.09963	0.22808
575.62	1.0618	0.09886	0.22751
575.82	1.06493	0.1023	0.22747
576.02	1.06257	0.09569	0.22426
576.22	1.05922	0.10333	0.22689
576.42	1.06172	0.09958	0.22794
576.62	1.06919	0.09666	0.22634
576.82	1.06744	0.09689	0.22697
577.02	1.06262	0.0983	0.22261
577.22	1.06772	0.09848	0.2255
577.42	1.06169	0.09625	0.22914
577.62	1.06521	0.09896	0.22933
577.82	1.06609	0.09821	0.22502
578.02	1.06903	0.09955	0.22752
578.22	1.06948	0.1003	0.22999
578.42	1.07114	0.10046	0.22846
578.62	1.0707	0.09732	0.23076
578.82	1.06953	0.09906	0.22808
579.02	1.06919	0.09843	0.22496
579.22	1.07169	0.09706	0.23115
579.42	1.06534	0.09668	0.22525
579.62	1.06988	0.10249	0.23267
579.82	1.06782	0.09884	0.22641
580.02	1.07451	0.10493	0.23027
580.22	1.07061	0.10398	0.22602
580.42	1.07519	0.09984	0.23166
580.62	1.07787	0.10237	0.23208
580.82	1.07697	0.10366	0.22836
581.02	1.07325	0.10003	0.22548
581.22	1.06934	0.09902	0.2287
581.42	1.07815	0.10534	0.23543
581.62	1.07523	0.09909	0.23396
581.82	1.07213	0.10421	0.22864
582.02	1.07573	0.10675	0.23272
582.22	1.07765	0.10199	0.23206
582.42	1.07254	0.10382	0.23272
582.62	1.076	0.09854	0.22611
582.82	1.08096	0.09922	0.22847
583.02	1.07509	0.10366	0.23037
583.22	1.08004	0.10343	0.22996
583.42	1.07676	0.10671	0.2332
583.62	1.07297	0.10012	0.23222
583.82	1.07562	0.10269	0.23331
584.02	1.08127	0.10406	0.23022
584.22	1.08012	0.10335	0.23565
584.42	1.0803	0.1046	0.23547
584.62	1.07549	0.10488	0.22991
584.82	1.08099	0.10292	0.23157
585.02	1.08191	0.10479	0.23439
585.22	1.08553	0.10437	0.23261
585.42	1.08098	0.10103	0.23231
585.62	1.08428	0.10392	0.23189
585.82	1.08109	0.10245	0.23399
586.02	1.08572	0.1008	0.23454
586.22	1.08257	0.10305	0.22959
586.42	1.07944	0.1058	0.23528
586.62	1.08395	0.1047	0.23
586.82	1.08305	0.0989	0.2341
587.02	1.08624	0.10219	0.23561
587.22	1.07963	0.1051	0.23482
587.42	1.08423	0.1049	0.2336
587.62	1.08126	0.10564	0.23605
587.82	1.08687	0.11155	0.23909
588.02	1.08645	0.10458	0.23373
588.22	1.08341	0.10957	0.2318
588.42	1.08892	0.10604	0.2368
588.62	1.08317	0.10492	0.23207
588.82	1.08414	0.11042	0.23387
589.02	1.08649	0.10329	0.23804
589.22	1.08552	0.10667	0.2366
589.42	1.085	0.10507	0.23555
589.62	1.08472	0.10405	0.23218
589.82	1.08727	0.10296	0.23082
590.02	1.09167	0.10157	0.23992
590.22	1.09063	0.10145	0.23415
590.42	1.09055	0.10248	0.23796
590.62	1.08814	0.10286	0.2361
590.82	1.08982	0.10669	0.23521
591.02	1.09384	0.10387	0.23793
591.22	1.09037	0.1046	0.23913
591.42	1.09233	0.10773	0.23955
591.62	1.08966	0.10899	0.23648
591.82	1.08948	0.10591	0.23593
592.02	1.08971	0.10445	0.23632
592.22	1.09083	0.10505	0.2381
592.42	1.0934	0.1083	0.24074
592.62	1.0919	0.1051	0.23528
592.82	1.08789	0.10722	0.23782
593.02	1.08965	0.10574	0.23645
593.22	1.09231	0.10267	0.24134
593.42	1.09088	0.10747	0.23868
593.62	1.09658	0.1066	0.24303
593.82	1.09671	0.11235	0.23657
594.02	1.09481	0.10517	0.23799
594.22	1.09263	0.10456	0.23652
594.42	1.09967	0.10497	0.2367
594.62	1.10038	0.10664	0.23743
594.82	1.09462	0.10557	0.23715
595.02	1.09404	0.11027	0.2366
595.22	1.09979	0.10358	0.2377
595.42	1.10028	0.10609	0.23576
595.62	1.09904	0.10564	0.24122
595.82	1.09716	0.10397	0.24162
596.02	1.10357	0.10427	0.23889
596.22	1.0991	0.10579	0.24197
596.42	1.09789	0.10417	0.23566
596.62	1.0981	0.10656	0.23819
596.82	1.10072	0.11071	0.24206
597.02	1.10002	0.10518	0.23719
597.22	1.09838	0.109	0.24004
597.42	1.09991	0.10998	0.23845
597.62	1.10372	0.11478	0.23903
597.82	1.09809	0.11004	0.23939
598.02	1.10224	0.10781	0.23976
598.22	1.10095	0.10801	0.24246
598.42	1.1	0.10869	0.24402
598.62	1.10006	0.10393	0.24314
598.82	1.10796	0.10971	0.24104
599.02	1.10717	0.10964	0.23981
599.22	1.1038	0.1095	0.23937
599.42	1.10843	0.10561	0.23683
599.62	1.09908	0.10755	0.24049
[truncated: 1,722 more rows]

## Sheet: Fig 4b
Time (sec)	TgIST-R2 750nM	TgIST-R2 500nM	TgIST-R2 250nM	TgIST-R2 125nM	TgIST-R2 62.5nM
200.02	-0.03709	-0.03403	-0.04119	-0.03584	-0.03585
200.22	-0.03759	-0.03872	-0.0407	-0.03574	-0.03916
200.42	-0.03855	-0.03664	-0.04029	-0.03385	-0.0385
200.62	-0.04159	-0.03779	-0.03882	-0.0353	-0.03576
200.82	-0.03559	-0.03805	-0.03748	-0.03334	-0.03323
201.02	-0.03303	-0.03088	-0.03605	-0.03644	-0.03483
201.22	-0.0362	-0.03483	-0.04159	-0.03576	-0.04219
201.42	-0.0384	-0.0367	-0.04068	-0.03333	-0.03833
201.62	-0.03662	-0.03479	-0.03386	-0.03565	-0.03933
201.82	-0.03865	-0.03497	-0.03616	-0.03612	-0.03598
202.02	-0.03441	-0.03108	-0.03507	-0.03237	-0.0362
202.22	-0.03517	-0.03323	-0.03873	-0.02951	-0.03707
202.42	-0.03088	-0.03107	-0.03817	-0.03071	-0.03187
202.62	-0.03208	-0.03378	-0.03251	-0.03053	-0.03613
202.82	-0.03087	-0.0315	-0.03696	-0.03396	-0.03419
203.02	-0.03095	-0.03184	-0.03261	-0.03418	-0.03262
203.22	-0.03348	-0.03018	-0.03252	-0.03212	-0.03564
203.42	-0.02873	-0.033	-0.03578	-0.03138	-0.03538
203.62	-0.03151	-0.02835	-0.03527	-0.0315	-0.03487
203.82	-0.03252	-0.03176	-0.03564	-0.03249	-0.03243
204.02	-0.02999	-0.02751	-0.03137	-0.02957	-0.03359
204.22	-0.03541	-0.02678	-0.03707	-0.02801	-0.03235
204.42	-0.03054	-0.03213	-0.03231	-0.03003	-0.0319
204.62	-0.03144	-0.03407	-0.03117	-0.03008	-0.03327
204.82	-0.03378	-0.03552	-0.03036	-0.0247	-0.0368
205.02	-0.0322	-0.02872	-0.0333	-0.02992	-0.03311
205.22	-0.03328	-0.02327	-0.03187	-0.03248	-0.0302
205.42	-0.02844	-0.02819	-0.0301	-0.02686	-0.03014
205.62	-0.02861	-0.02933	-0.03103	-0.02819	-0.02892
205.82	-0.02748	-0.02609	-0.0312	-0.03059	-0.02996
206.02	-0.03308	-0.03146	-0.03564	-0.03182	-0.02924
206.22	-0.02931	-0.02862	-0.03874	-0.03591	-0.03297
206.42	-0.0279	-0.02854	-0.03327	-0.02694	-0.0311
206.62	-0.02951	-0.02848	-0.02476	-0.03189	-0.02965
206.82	-0.02857	-0.02823	-0.02935	-0.03029	-0.02851
207.02	-0.02755	-0.02971	-0.02886	-0.02506	-0.03078
207.22	-0.03044	-0.02831	-0.02977	-0.02875	-0.02896
207.42	-0.02958	-0.02216	-0.03153	-0.03039	-0.02651
207.62	-0.02743	-0.02724	-0.02577	-0.03332	-0.0264
207.82	-0.02573	-0.02815	-0.03261	-0.02802	-0.03213
208.02	-0.0259	-0.02896	-0.02772	-0.02673	-0.02431
208.22	-0.02751	-0.02108	-0.03074	-0.0294	-0.03032
208.42	-0.02615	-0.02507	-0.0283	-0.02569	-0.02824
208.62	-0.02964	-0.02611	-0.02614	-0.02451	-0.02793
208.82	-0.03061	-0.02407	-0.02881	-0.02533	-0.0294
209.02	-0.0273	-0.02214	-0.02714	-0.0242	-0.03023
209.22	-0.02377	-0.02532	-0.0292	-0.03032	-0.02896
209.42	-0.02492	-0.02172	-0.0287	-0.02666	-0.0265
209.62	-0.0266	-0.02192	-0.03126	-0.02417	-0.02614
209.82	-0.02458	-0.02581	-0.02641	-0.02437	-0.02707
210.02	-0.02437	-0.0235	-0.02901	-0.02632	-0.02344
210.22	-0.02381	-0.02743	-0.02992	-0.02844	-0.02574
210.42	-0.02545	-0.02457	-0.02735	-0.02664	-0.02727
210.62	-0.0238	-0.02548	-0.02907	-0.02905	-0.02761
210.82	-0.02367	-0.02831	-0.02979	-0.02599	-0.02422
211.02	-0.02556	-0.02081	-0.02602	-0.02927	-0.02382
211.22	-0.02275	-0.02329	-0.0279	-0.02125	-0.02641
211.42	-0.02476	-0.02275	-0.02957	-0.02604	-0.02354
211.62	-0.02642	-0.02278	-0.02517	-0.02601	-0.02495
211.82	-0.02795	-0.02662	-0.02786	-0.02525	-0.02825
212.02	-0.02787	-0.02283	-0.02683	-0.02704	-0.02645
212.22	-0.02373	-0.02257	-0.0259	-0.02627	-0.02779
212.42	-0.02584	-0.02328	-0.02591	-0.02017	-0.02426
212.62	-0.02354	-0.01949	-0.02204	-0.02297	-0.02384
212.82	-0.02405	-0.02331	-0.0257	-0.02874	-0.02701
213.02	-0.02438	-0.02657	-0.02591	-0.01979	-0.02818
213.22	-0.02023	-0.03132	-0.02719	-0.02276	-0.0231
213.42	-0.02078	-0.02359	-0.02631	-0.02161	-0.02026
213.62	-0.0211	-0.02684	-0.02839	-0.02428	-0.02371
213.82	-0.02489	-0.01955	-0.02501	-0.02544	-0.02482
214.02	-0.02813	-0.02247	-0.02509	-0.01883	-0.02661
214.22	-0.02527	-0.02049	-0.02445	-0.01965	-0.0267
214.42	-0.02277	-0.02413	-0.02326	-0.02473	-0.02747
214.62	-0.02234	-0.02142	-0.02494	-0.02402	-0.02403
214.82	-0.02051	-0.02168	-0.02631	-0.02461	-0.02705
215.02	-0.01924	-0.02092	-0.0251	-0.01887	-0.02244
215.22	-0.02811	-0.02283	-0.02491	-0.02292	-0.02092
215.42	-0.02528	-0.01808	-0.02322	-0.02056	-0.02071
215.62	-0.02499	-0.0222	-0.02495	-0.02282	-0.02306
215.82	-0.02531	-0.01931	-0.02775	-0.02282	-0.02462
216.02	-0.0262	-0.02125	-0.0259	-0.02311	-0.02388
216.22	-0.0225	-0.02564	-0.02033	-0.02183	-0.0273
216.42	-0.01939	-0.021	-0.02427	-0.02063	-0.02435
216.62	-0.01962	-0.02364	-0.0217	-0.01812	-0.02132
216.82	-0.02244	-0.02471	-0.02197	-0.02569	-0.02467
217.02	-0.0201	-0.02177	-0.02164	-0.01828	-0.02472
217.22	-0.02127	-0.02432	-0.02354	-0.01767	-0.02549
217.42	-0.02254	-0.02027	-0.02319	-0.01677	-0.02184
217.62	-0.01909	-0.0173	-0.02322	-0.01618	-0.02369
217.82	-0.02606	-0.02177	-0.02387	-0.02196	-0.0257
218.02	-0.02091	-0.02189	-0.0226	-0.02239	-0.02132
218.22	-0.02224	-0.02007	-0.0266	-0.02347	-0.01886
218.42	-0.01878	-0.0243	-0.02302	-0.01922	-0.02364
218.62	-0.02219	-0.0205	-0.02057	-0.02134	-0.02264
218.82	-0.02166	-0.02246	-0.02437	-0.02142	-0.02105
219.02	-0.02149	-0.02074	-0.02313	-0.02097	-0.02179
219.22	-0.01674	-0.0234	-0.02056	-0.02088	-0.02432
219.42	-0.02434	-0.01886	-0.02185	-0.02126	-0.02513
219.62	-0.0242	-0.0217	-0.02211	-0.01886	-0.02325
219.82	-0.02151	-0.02047	-0.02136	-0.01868	-0.0174
220.02	-0.01689	-0.02248	-0.02142	-0.02031	-0.0214
220.22	-0.01924	-0.01907	-0.02057	-0.01943	-0.02281
220.42	-0.02082	-0.01623	-0.01848	-0.0201	-0.02042
220.62	-0.02499	-0.01925	-0.0202	-0.02009	-0.02321
220.82	-0.02193	-0.02056	-0.02025	-0.02343	-0.02028
221.02	-0.02029	-0.01471	-0.02061	-0.01823	-0.01994
221.22	-0.02356	-0.02373	-0.01881	-0.01683	-0.02015
221.42	-0.02112	-0.02023	-0.0233	-0.01958	-0.0232
221.62	-0.02201	-0.01908	-0.0217	-0.02047	-0.02161
221.82	-0.02405	-0.01767	-0.0197	-0.0186	-0.01643
222.02	-0.01957	-0.01757	-0.01966	-0.02105	-0.02016
222.22	-0.01884	-0.02108	-0.02013	-0.02338	-0.02232
222.42	-0.01748	-0.01532	-0.02503	-0.01606	-0.01951
222.62	-0.01609	-0.01489	-0.02097	-0.0208	-0.02237
222.82	-0.01656	-0.0204	-0.0209	-0.01942	-0.02086
223.02	-0.01661	-0.0184	-0.02316	-0.01911	-0.01856
223.22	-0.01836	-0.01953	-0.01971	-0.01748	-0.02014
223.42	-0.02109	-0.01813	-0.02242	-0.01734	-0.02203
223.62	-0.01779	-0.01989	-0.02086	-0.01899	-0.02502
223.82	-0.01782	-0.01837	-0.01956	-0.01837	-0.0219
224.02	-0.01724	-0.02135	-0.01779	-0.02204	-0.01898
224.22	-0.01929	-0.01666	-0.01709	-0.02059	-0.02213
224.42	-0.01684	-0.01835	-0.02205	-0.01681	-0.0167
224.62	-0.01884	-0.01733	-0.0205	-0.01783	-0.01909
224.82	-0.01966	-0.01731	-0.01788	-0.01538	-0.01828
225.02	-0.01918	-0.01407	-0.02178	-0.02073	-0.02303
225.22	-0.02267	-0.01854	-0.02026	-0.02504	-0.019
225.42	-0.01799	-0.01999	-0.01985	-0.02258	-0.01974
225.62	-0.02172	-0.01775	-0.01732	-0.01654	-0.01768
225.82	-0.01236	-0.01887	-0.01957	-0.02129	-0.01896
226.02	-0.01854	-0.01781	-0.0233	-0.02237	-0.02149
226.22	-0.01588	-0.01537	-0.02074	-0.01663	-0.01913
226.42	-0.01738	-0.01428	-0.01752	-0.01486	-0.02036
226.62	-0.01915	-0.01632	-0.01833	-0.01531	-0.02085
226.82	-0.01709	-0.01845	-0.02056	-0.01891	-0.02276
227.02	-0.01515	-0.01806	-0.01693	-0.02009	-0.0221
227.22	-0.0153	-0.0184	-0.02074	-0.01854	-0.01693
227.42	-0.01731	-0.01549	-0.01748	-0.02161	-0.01353
227.62	-0.02023	-0.02146	-0.0186	-0.01578	-0.0181
227.82	-0.0144	-0.01636	-0.02348	-0.01435	-0.01777
228.02	-0.02069	-0.01787	-0.02035	-0.01306	-0.02073
228.22	-0.01861	-0.01351	-0.02178	-0.01654	-0.02033
228.42	-0.01593	-0.01634	-0.01795	-0.01636	-0.0214
228.62	-0.01987	-0.01948	-0.0153	-0.01099	-0.02084
228.82	-0.01586	-0.01673	-0.01937	-0.0226	-0.01896
229.02	-0.0192	-0.01668	-0.01808	-0.01802	-0.01963
229.22	-0.01509	-0.0148	-0.01764	-0.021	-0.01749
229.42	-0.01777	-0.0139	-0.01681	-0.01332	-0.02114
229.62	-0.0146	-0.01777	-0.01549	-0.01474	-0.02121
229.82	-0.01735	-0.01793	-0.01894	-0.01646	-0.01222
230.02	-0.01603	-0.01615	-0.01536	-0.01743	-0.01524
230.22	-0.01765	-0.01372	-0.01675	-0.01504	-0.01772
230.42	-0.01781	-0.01778	-0.0175	-0.01598	-0.01503
230.62	-0.016	-0.01615	-0.015	-0.0202	-0.01544
230.82	-0.01196	-0.01193	-0.0133	-0.01926	-0.01884
231.02	-0.01382	-0.01759	-0.01558	-0.01708	-0.01804
231.22	-0.02031	-0.01438	-0.01181	-0.01372	-0.01814
231.42	-0.01364	-0.01902	-0.01871	-0.01677	-0.01512
231.62	-0.01611	-0.01327	-0.01616	-0.01558	-0.01481
231.82	-0.00963	-0.00914	-0.01355	-0.01598	-0.0119
232.02	-0.01244	-0.01185	-0.01303	-0.01642	-0.01454
232.22	-0.01639	-0.01334	-0.01368	-0.01929	-0.01409
232.42	-0.0193	-0.01575	-0.01401	-0.0148	-0.01872
232.62	-0.01406	-0.01459	-0.01726	-0.01687	-0.01666
232.82	-0.01847	-0.0186	-0.01868	-0.01884	-0.01258
233.02	-0.01176	-0.01825	-0.01349	-0.01417	-0.01646
233.22	-0.00894	-0.01587	-0.01764	-0.01409	-0.01752
233.42	-0.01218	-0.01417	-0.01335	-0.01366	-0.01914
233.62	-0.01644	-0.01547	-0.01685	-0.01357	-0.01924
233.82	-0.01505	-0.01743	-0.01704	-0.01337	-0.01955
234.02	-0.01523	-0.01703	-0.0137	-0.01567	-0.01607
234.22	-0.01925	-0.01707	-0.01851	-0.01265	-0.0129
234.42	-0.0107	-0.01335	-0.01796	-0.01589	-0.0141
234.62	-0.01696	-0.01425	-0.01386	-0.01182	-0.01488
234.82	-0.01888	-0.01615	-0.01468	-0.01125	-0.01165
235.02	-0.01941	-0.01679	-0.01548	-0.01037	-0.01571
235.22	-0.02192	-0.01707	-0.01633	-0.01301	-0.01674
235.42	-0.01644	-0.01229	-0.01843	-0.01461	-0.01849
235.62	-0.01722	-0.01604	-0.01433	-0.01073	-0.01202
235.82	-0.01652	-0.01773	-0.01566	-0.01592	-0.01707
236.02	-0.01516	-0.01011	-0.01416	-0.01266	-0.01562
236.22	-0.0149	-0.01887	-0.01577	-0.01199	-0.01586
236.42	-0.01462	-0.01725	-0.02057	-0.01396	-0.01042
236.62	-0.01519	-0.01538	-0.01278	-0.01468	-0.01458
236.82	-0.01564	-0.01345	-0.01043	-0.01135	-0.01655
237.02	-0.01496	-0.01685	-0.01162	-0.01532	-0.01389
237.22	-0.01146	-0.01396	-0.01632	-0.01663	-0.02139
237.42	-0.01276	-0.01155	-0.01862	-0.01137	-0.01568
237.62	-0.01288	-0.01309	-0.01397	-0.01401	-0.01529
237.82	-0.01319	-0.01632	-0.01567	-0.01296	-0.01149
238.02	-0.01142	-0.00949	-0.00916	-0.01483	-0.0134
238.22	-0.01038	-0.01339	-0.01798	-0.01678	-0.01633
238.42	-0.01582	-0.01256	-0.01579	-0.00907	-0.01324
238.62	-0.01496	-0.01249	-0.01028	-0.01607	-0.01374
238.82	-0.01425	-0.01646	-0.01439	-0.00972	-0.01451
239.02	-0.01225	-0.01369	-0.01741	-0.01315	-0.01602
239.22	-0.0135	-0.01721	-0.01599	-0.00976	-0.01211
239.42	-0.01327	-0.01562	-0.01624	-0.01497	-0.01505
239.62	-0.01752	-0.01392	-0.01453	-0.01412	-0.01633
239.82	-0.01429	-0.01341	-0.01173	-0.01221	-0.01354
240.02	-0.0211	-0.01696	-0.01293	-0.01351	-0.01492
240.22	-0.01289	-0.01729	-0.01206	-0.00876	-0.01179
240.42	-0.01109	-0.01425	-0.01231	-0.01471	-0.01462
240.62	-0.01433	-0.0102	-0.01278	-0.01589	-0.01114
240.82	-0.01047	-0.01348	-0.01516	-0.01305	-0.013
241.02	-0.01448	-0.01422	-0.01362	-0.01285	-0.01508
241.22	-0.01388	-0.01346	-0.01734	-0.01487	-0.01668
241.42	-0.01377	-0.01377	-0.01814	-0.01099	-0.01099
241.62	-0.01418	-0.01552	-0.01143	-0.01432	-0.01555
241.82	-0.01225	-0.01081	-0.00952	-0.01106	-0.00976
242.02	-0.01106	-0.01201	-0.00924	-0.00992	-0.00941
242.22	-0.01355	-0.00786	-0.01579	-0.01265	-0.01137
242.42	-0.011	-0.01302	-0.01569	-0.01106	-0.01262
242.62	-0.0174	-0.01542	-0.01353	-0.01034	-0.01477
242.82	-0.01539	-0.0197	-0.01537	-0.00993	-0.01359
243.02	-0.01274	-0.00853	-0.01633	-0.00938	-0.0131
243.22	-0.01172	-0.01177	-0.0172	-0.01298	-0.01166
243.42	-0.0143	-0.01714	-0.01227	-0.00934	-0.01736
243.62	-0.01464	-0.01162	-0.01071	-0.00888	-0.01107
243.82	-0.00998	-0.00937	-0.01654	-0.01125	-0.01155
244.02	-0.01668	-0.01351	-0.01628	-0.0108	-0.01435
244.22	-0.00958	-0.01299	-0.01061	-0.01009	-0.00844
244.42	-0.01141	-0.01437	-0.01597	-0.01521	-0.0136
244.62	-0.01524	-0.01451	-0.02022	-0.01189	-0.01298
244.82	-0.0124	-0.01135	-0.01156	-0.00949	-0.01147
245.02	-0.01397	-0.0093	-0.01381	-0.01266	-0.00995
245.22	-0.01304	-0.01299	-0.00804	-0.00983	-0.00938
245.42	-0.01213	-0.01079	-0.01124	-0.00743	-0.01282
245.62	-0.00858	-0.01428	-0.00921	-0.0108	-0.01946
245.82	-0.01012	-0.01063	-0.01175	-0.01087	-0.01486
246.02	-0.01116	-0.01378	-0.01061	-0.01414	-0.01307
246.22	-0.01116	-0.01121	-0.01146	-0.00471	-0.01
246.42	-0.00791	-0.01192	-0.0125	-0.0119	-0.00993
246.62	-0.00715	-0.00881	-0.01586	-0.00626	-0.01147
246.82	-0.00629	-0.0103	-0.01632	-0.00734	-0.01273
247.02	-0.01159	-0.0089	-0.01158	-0.00897	-0.011
247.22	-0.0121	-0.01254	-0.01307	-0.00928	-0.01185
247.42	-0.00819	-0.00968	-0.00934	-0.00964	-0.01415
247.62	-0.00598	-0.00684	-0.01468	-0.0085	-0.0137
247.82	-0.0081	-0.01083	-0.00881	-0.01022	-0.01515
248.02	-0.00657	-0.01216	-0.00738	-0.00972	-0.01311
248.22	-0.00898	-0.00837	-0.01126	-0.00917	-0.00882
248.42	-0.01394	-0.01174	-0.01007	-0.01233	-0.01101
248.62	-0.00445	-0.0129	-0.00926	-0.00874	-0.01096
248.82	-0.00966	-0.01299	-0.01264	-0.00973	-0.01597
249.02	-0.00747	-0.00976	-0.0145	-0.01061	-0.01176
249.22	-0.01186	-0.00613	-0.01274	-0.00864	-0.01328
249.42	-0.01176	-0.00757	-0.01199	-0.01201	-0.0141
249.62	-0.00806	-0.01074	-0.012	-0.01203	-0.01232
249.82	-0.00995	-0.00679	-0.00957	-0.01359	-0.00943
250.02	-0.01044	-0.01355	-0.0064	-0.01164	-0.01374
250.22	-0.0078	-0.00714	-0.01168	-0.01149	-0.00782
250.42	-0.00585	-0.01167	-0.01036	-0.01368	-0.0065
250.62	-0.01537	-0.01228	-0.00891	-0.00561	-0.01044
250.82	-0.00845	-0.00638	-0.01442	-0.00601	-0.01327
251.02	-0.00761	-0.00966	-0.0155	-0.01099	-0.01321
251.22	-0.00979	-0.00823	-0.01001	-0.00947	-0.00973
251.42	-0.00621	-0.01223	-0.01263	-0.00426	-0.00726
251.62	-0.01064	-0.00855	-0.00776	-0.0116	-0.01194
251.82	-0.01275	-0.0113	-0.00763	-0.00901	-0.00738
252.02	-0.0043	-0.00985	-0.00882	-0.00763	-0.00908
252.22	-0.00858	-0.00624	-0.01152	-0.00574	-0.00907
252.42	-0.01036	-0.00961	-0.00823	-0.00631	-0.01263
252.62	-0.00803	-0.01303	-0.0141	-0.00936	-0.01186
252.82	-0.00784	-0.00957	-0.01076	-0.00944	-0.00965
253.02	-0.00924	-0.01097	-0.00764	-0.01227	-0.0111
253.22	-0.01416	-0.00894	-0.00663	-0.01107	-0.00691
253.42	-0.01108	-0.00786	-0.00817	-0.00778	-0.01458
253.62	-0.00901	-0.01319	-0.01021	-0.00732	-0.01419
253.82	-0.012	-0.01186	-0.00472	-0.01228	-0.01095
254.02	-0.0096	-0.00915	-0.00976	-0.00426	-0.01169
254.22	-0.00837	-0.00923	-0.00655	-0.00689	-0.01274
254.42	-0.00559	-0.01219	-0.01251	-0.00943	-0.00534
254.62	-0.00773	-0.0068	-0.01413	-0.01327	-0.01161
254.82	-0.00245	-0.00813	-0.00807	-0.01098	-0.00933
255.02	-0.00767	-0.01035	-0.01045	-0.00689	-0.00606
255.22	-0.00987	-0.01012	-0.00642	-0.01149	-0.00647
255.42	-0.01387	-0.00793	-0.00769	-0.01243	-0.00988
255.62	-0.00625	-0.00757	-0.01181	-0.01162	-0.00819
255.82	-0.00947	-0.01079	-0.01182	-0.01211	-0.01368
256.02	-0.00274	-0.01037	-0.01134	-0.01019	-0.00992
256.22	-0.0079	-0.00838	-0.01046	-0.00995	-0.01229
256.42	-0.00858	-0.00612	-0.01163	-0.01085	-0.0075
256.62	-0.01057	-0.00887	-0.01167	-0.0096	-0.01129
256.82	-0.00602	-0.00986	-0.00659	-0.01	-0.01308
257.02	-0.0049	-0.00774	-0.01253	-0.00768	-0.01126
257.22	-0.00891	-0.00564	-0.01107	-0.01134	-0.01221
257.42	-0.00447	-0.00757	-0.01207	-0.00596	-0.0084
257.62	-0.00924	-0.00795	-0.00838	-0.00748	-0.00536
257.82	-0.01117	-0.00774	-0.01392	-0.00835	-0.00813
258.02	-0.01076	-0.01049	-0.00975	-0.00921	-0.00949
258.22	-0.00436	-0.01241	-0.01336	-0.00591	-0.00546
258.42	-0.01013	-0.00518	-0.00895	-0.00691	-0.00893
258.62	-0.00852	-0.00881	-0.01299	-0.00882	-0.01118
258.82	-0.00859	-0.00522	-0.00969	-0.009	-0.00929
259.02	-0.00765	-0.00721	-0.00858	-0.00856	-0.00894
259.22	-0.01146	-0.00751	-0.00946	-0.01096	-0.00765
259.42	-0.00721	-0.00816	-0.00913	-0.00936	-0.01007
259.62	-0.00137	-0.00538	-0.00794	-0.00615	-0.00853
259.82	-0.00501	-0.00953	-0.00976	-0.00593	-0.00777
260.02	-0.00783	-0.0069	-0.00987	-0.00787	-0.01128
260.22	-0.00654	-0.00801	-0.00631	-0.00633	-0.00532
260.42	-0.00631	-0.00569	-0.01023	-0.00931	-0.00837
260.62	-0.00892	-0.00593	-0.00996	-0.00976	-0.01115
260.82	-0.00699	-0.00732	-0.00646	-0.00835	-0.00951
261.02	-0.00405	-0.00675	-0.00875	-0.00709	-0.0061
261.22	-0.00584	-0.01199	-0.01212	-0.0108	-0.00762
261.42	-0.00875	-0.01039	-0.00827	-0.01141	-0.00942
261.62	-0.00389	-0.01061	-0.0101	-0.00779	-0.00655
261.82	-0.00744	-0.01262	-0.00776	-0.00576	-0.0104
262.02	-0.00958	-0.01151	-0.00906	-0.00746	-0.00612
262.22	-0.00606	-0.00924	-0.01155	-0.0093	-0.00843
262.42	-0.00666	-0.00697	-0.00987	-0.00769	-0.00673
262.62	-0.01032	-0.00771	-0.00422	-0.01151	-0.0064
262.82	-0.00667	-0.00619	-0.0056	-0.0088	-0.01114
263.02	-0.00506	-0.01006	-0.00898	-0.00671	-0.00832
263.22	-0.00774	-0.01409	-0.01062	-0.00949	-0.009
263.42	-0.00409	-0.00721	-0.00932	-0.01095	-0.00761
263.62	-0.00774	-0.00987	-0.01136	-0.0095	-0.01014
263.82	-0.01048	-0.00572	-0.00752	-0.00769	-0.00789
264.02	-0.00811	-0.01011	-0.0076	-0.00845	-0.00808
264.22	-0.00855	-0.00762	-0.00835	-0.01193	-0.0097
264.42	-0.00705	-0.00894	-0.00433	-0.00755	-0.00916
264.62	-0.00824	-0.00885	-0.00604	-0.00892	-0.00579
264.82	-0.00603	-0.00925	-0.01017	-0.00811	-0.00625
265.02	-0.01016	-0.01205	-0.00898	-0.00883	-0.00687
265.22	-0.00286	-0.00909	-0.00743	-0.00947	-0.00746
265.42	-0.01003	-0.008	-0.00833	-0.0049	-0.00325
265.62	-0.00464	-0.00891	-0.00712	-0.00795	-0.00797
265.82	-0.00367	-0.00727	-0.00973	-0.00564	-0.0113
266.02	-0.00675	-0.00446	-0.00725	-0.00521	-0.00668
266.22	-0.0098	-0.00547	-0.00722	-0.00365	-0.00383
266.42	-0.00866	-0.01288	-0.00779	-0.00911	-0.0063
266.62	-0.00832	-0.0025	-0.00929	-0.00584	-0.0077
266.82	-0.00966	-0.00992	-0.0064	-0.00493	-0.00965
267.02	-0.00331	-0.00997	-0.00776	-0.00761	-0.00578
267.22	-0.0041	-0.00402	-0.00525	-0.0064	-0.00699
267.42	-0.00789	-0.00616	-0.00304	-0.00335	-0.00853
267.62	-0.00705	-0.00691	-0.01065	-0.00597	-0.00913
267.82	-0.00511	-0.00684	-0.0051	-0.00565	-0.00607
268.02	-0.00502	-0.00663	-0.0065	-0.00423	-0.00346
268.22	-0.00765	-0.00878	-0.01023	-0.00267	-0.00743
268.42	-0.00831	-0.00829	-0.01019	-0.0036	-0.00682
268.62	-0.006	-0.00539	-0.00269	-0.00329	-0.00982
268.82	-0.01174	-0.01036	-0.00531	-0.00397	-0.00566
269.02	-0.0084	-0.00715	-0.00454	-0.00789	-0.00583
269.22	-0.00475	-0.0096	-0.00569	-0.00608	-0.00504
269.42	-0.00494	-0.00699	-0.00457	-0.00942	-0.0056
269.62	-0.00469	-0.00956	-0.00551	-0.00594	-0.01012
269.82	-0.00428	-0.0045	-0.0088	-0.00597	-0.00821
270.02	-0.00775	-0.00673	-0.00556	-0.00901	-0.00525
270.22	-0.00655	-0.00664	-0.00637	-0.00936	-0.00926
270.42	-0.00573	-0.00919	-0.00514	-0.00345	-0.00625
270.62	0.00012	-0.00211	-0.00328	-0.00609	-0.00444
270.82	-0.00332	-0.00461	-0.00561	-0.00575	-0.00418
271.02	-0.00851	-0.00386	-0.00465	-0.0058	-0.00633
271.22	-0.01043	-0.00963	-0.00672	-0.00962	-0.00756
271.42	-0.00363	-0.00299	-0.00519	-0.00698	-0.00423
271.62	-0.00114	-0.00289	-0.00713	-0.0058	-0.00831
271.82	-0.00693	-0.00337	-0.00528	-0.00641	-0.00343
272.02	-0.0018	-0.00721	-0.00259	-0.00573	-0.00631
272.22	-0.00446	-0.00281	-0.01059	-0.00589	-0.0069
272.42	-0.00146	-0.00636	-0.00824	0.00022	-0.00653
272.62	-0.00368	-0.00163	-0.00555	-0.00823	-0.0066
272.82	-0.00733	-0.00577	-3e-05	-0.0056	-0.00418
273.02	-0.00216	-0.00826	-0.005	-0.00403	-0.00662
273.22	-0.00358	-0.00616	-0.00789	-0.00454	-0.00665
273.42	-0.00667	-0.00555	-0.00784	-0.00509	-0.0074
273.62	-0.0025	-0.00188	-0.00465	-0.00603	-0.00556
273.82	-0.00494	-0.00992	-0.00685	-0.01005	-0.0048
274.02	-0.00508	-0.00717	-0.00697	-0.00723	-0.00453
274.22	-0.00668	-0.00458	-0.00926	-0.00588	-0.00448
274.42	-0.00527	-0.00884	0.00045	-0.00398	-0.00567
274.62	-0.00403	-0.00622	-0.00503	-0.00379	-0.00323
274.82	-0.00587	-0.00851	-0.00672	-0.00584	-0.00343
275.02	-0.00859	-0.00825	-0.00367	-0.00996	-0.00832
275.22	-0.00497	-0.00448	-0.00763	-0.00844	-0.00022
275.42	-0.00372	-0.00354	-0.00763	-0.00811	-0.00506
275.62	-0.00538	-0.00404	-0.00527	-0.005	-0.00473
275.82	-0.0035	-0.0061	-0.00676	-0.00334	-0.00307
276.02	-0.00276	-0.00501	-0.0067	-0.00441	-0.00454
276.22	-0.00308	-0.00687	-0.00863	-0.0093	-0.0089
276.42	-0.00313	-0.00642	-0.00546	-0.00574	-0.00958
276.62	-0.00606	-0.00607	-0.00614	-0.00321	-0.00493
276.82	-0.00411	-0.00611	-0.00581	-0.00385	-0.01098
277.02	-0.0019	-0.00492	-0.00399	-0.00727	-0.01316
277.22	-5e-05	-0.00866	-0.0065	-0.00718	-0.00756
277.42	-0.00447	-0.00255	-0.00749	-0.00398	-0.00768
277.62	-0.00228	-0.004	-0.00934	-0.00543	-0.00671
277.82	-0.00355	-0.00453	-0.00792	-0.0062	-0.00195
278.02	-0.00374	-0.00464	-0.00586	0.0004	-0.00707
278.22	-0.00699	-0.00496	-0.00822	-0.00593	-0.00718
278.42	-0.00414	-0.00494	-0.00473	-0.00717	-0.00702
278.62	-0.00192	-0.00577	-0.00576	-0.00586	-0.0061
278.82	-0.00038	-0.00899	-0.01046	-0.00678	-0.00902
279.02	-0.0001	-0.00233	-0.00579	-0.00378	-0.00638
279.22	-0.00171	-0.00696	-0.00903	-0.0019	-0.00299
279.42	-0.00394	-0.00768	-0.0079	-0.00522	-0.00605
279.62	-0.00587	-0.00548	-0.00538	-0.00338	-0.00268
279.82	-0.0035	-0.00591	-0.00265	-0.00507	-0.00271
280.02	-0.00218	-0.00329	-0.00494	-0.00743	-0.0031
280.22	-0.00445	-0.0047	-0.00228	-0.00109	-0.00542
280.42	-0.00695	-0.0072	-0.00585	-0.00364	-0.0081
280.62	-0.0039	-0.00498	-0.00963	-0.00564	-0.00532
280.82	-0.00317	-0.00578	-0.00409	-0.00222	-0.00514
281.02	-0.00174	-0.00282	-0.00454	-0.00368	-0.0068
281.22	0.00065	-0.00285	-0.00727	0.001	-0.00135
281.42	-0.00593	-0.00647	-0.00567	-0.00185	-0.0058
281.62	-0.00064	-0.00013	-0.00612	-0.00545	-0.00599
281.82	-0.00875	-0.00582	-0.00389	-0.00015	0.00176
282.02	-0.00556	-0.00013	-0.00548	-0.0038	-0.00199
282.22	-0.00349	-0.00471	0.00037	-0.00249	-0.00535
282.42	-0.00224	-0.00601	-0.00351	0.00087	-0.00276
282.62	-0.0034	-0.00138	-0.00594	-0.00254	-0.00404
282.82	-0.00215	-0.00407	-0.0057	-0.00295	-0.0027
283.02	-6e-05	-0.00569	-0.00784	-0.00284	-0.00536
283.22	-0.00411	-0.00487	-0.00702	-0.00337	-0.00343
283.42	-0.00373	-0.00258	-0.00983	-0.00312	-0.00239
283.62	-0.0045	-0.00345	-0.00505	-0.0018	-0.00701
283.82	-0.00441	-0.00314	-0.00177	-0.00171	-0.00355
284.02	0.00138	-0.0035	-0.00606	-0.00256	-0.00757
284.22	-0.0056	-0.00082	-0.00307	-0.00327	-0.00304
284.42	-0.00172	-0.00334	-0.00378	0.00129	-0.00301
284.62	-0.00283	0.00024	-0.0073	-0.00351	0.0002
284.82	0.00205	-0.00394	-0.00458	-0.00214	-0.00163
285.02	0.00058	-0.00281	-0.00475	-0.0032	-0.0027
285.22	5e-05	0.00119	-0.00338	-0.00351	-0.00665
285.42	-0.00317	-0.00199	-0.00355	0.00358	-0.00528
285.62	-0.00082	-0.00485	-0.00665	0.00074	-0.00274
285.82	-0.0046	-0.00627	-0.00331	-0.0032	-0.00632
286.02	-0.0056	-0.00646	-0.00587	-0.00495	-0.00532
286.22	-0.00276	-0.00565	-0.00493	-0.00168	-0.00349
286.42	-0.00247	-0.00256	-0.0029	-0.00243	-0.0071
286.62	-0.00145	-0.00251	-0.00288	-0.00101	-0.00791
286.82	-0.0052	-0.00387	-0.00467	-0.00108	-0.00052
287.02	0.00029	-0.00541	-0.01043	-0.00562	-0.00298
287.22	-0.00214	-0.00373	-0.00763	-0.00257	-0.00431
287.42	-0.00221	-0.00186	-0.00206	-0.00412	-0.00274
287.62	-0.0026	-0.00316	-0.00714	-0.00391	-0.00428
287.82	-0.00206	-0.00752	-0.00227	-0.00405	-0.00548
288.02	0.00039	-0.00178	-0.00299	-0.00302	-0.00511
288.22	-0.00738	-0.00311	-0.00192	-0.00243	0.002
288.42	-0.00028	-0.00406	0.00261	-0.00221	-0.00444
288.62	0.00296	-0.00485	-0.00653	-0.00032	-0.00473
288.82	0.00177	-0.0054	-0.00389	-0.00052	-0.00733
289.02	-0.00213	-0.00369	-0.00512	-0.00254	-0.00396
289.22	-0.00476	-0.00174	-9e-05	-0.00428	-0.00193
289.42	0.00136	-0.00278	-0.00477	-0.00435	-0.00567
289.62	-0.00518	-0.00447	-0.00474	-0.0014	-0.00952
289.82	-0.00977	-0.0037	-0.00146	0.00055	-0.00079
290.02	-0.00239	0.0009	-0.00448	-0.00294	-0.00237
290.22	0.00195	-0.0025	0.00067	0.00018	-0.0054
290.42	-0.00263	-0.00216	0.00103	0.00177	0.00045
290.62	-0.00274	-0.0029	-0.00154	-0.00458	-0.00516
290.82	0.00234	-0.00451	-0.00369	-0.00128	-0.00428
291.02	-0.00445	-0.00246	-0.00706	-0.00313	-0.00287
291.22	-0.00247	-0.00234	-0.00237	-0.00298	-0.0037
291.42	-0.00331	-0.00211	-0.00127	-0.00513	-0.002
291.62	-0.00244	-0.00155	-0.00506	-0.00352	-0.00742
291.82	0.00068	-0.00169	-0.00376	-0.00291	-0.00377
292.02	-0.00084	9e-05	-0.00396	-0.00266	-0.00371
292.22	-0.00523	-0.00403	-0.0061	-4e-05	-0.00079
292.42	-0.00146	-0.00493	-0.00105	-0.00395	-0.00414
292.62	-0.00077	-0.0039	-0.0033	-0.00293	-0.00048
292.82	-0.00647	-0.00723	-0.00482	0.00043	-0.00402
293.02	-0.00282	-0.00324	-0.00654	-4e-05	-0.00474
293.22	-0.00042	-0.00195	-0.00299	-0.00108	-0.00381
293.42	-0.0028	-0.0027	-0.0024	0.00132	-0.00212
293.62	-0.00131	-0.00369	-0.00685	-0.00257	-0.00619
293.82	-0.00313	-0.00402	-0.00239	-0.0024	-0.00269
294.02	-0.00237	-0.00229	-0.00228	0.00092	-0.00758
294.22	0.00307	-0.00146	-0.00225	0.0004	-0.00156
294.42	0.00179	-0.00322	-0.00308	-0.00088	0.00392
294.62	0.00189	-0.00074	-0.00663	-0.00234	-0.00554
294.82	-0.00076	-0.00683	-0.00357	-0.0011	-0.00559
295.02	-0.00184	-0.0032	-0.00706	-0.00146	-0.00679
295.22	0.00285	-0.00014	-0.0056	-0.00624	-0.00423
295.42	-0.00101	-0.00351	-0.00388	-0.00429	-0.00915
295.62	-0.00183	-0.00291	-0.00623	-0.00145	-0.00829
295.82	-0.00707	0.0039	-0.00584	-0.00121	-0.0057
296.02	-0.00324	0.00173	-0.00014	-0.00145	-0.00288
296.22	-0.0013	2e-05	-0.00525	-0.00161	-0.00455
296.42	0.00166	-0.00727	-0.00606	0.00027	-0.00163
296.62	-0.00052	-0.00305	-0.00431	-0.00323	-0.00209
296.82	0.0025	-0.00177	-0.00336	-0.00202	-0.00455
297.02	-0.00188	-0.00278	-0.00287	-0.00011	-0.00741
297.22	0.00041	-0.00193	-0.00172	-0.00054	-0.00332
297.42	-0.00393	0.00027	-0.005	0.00187	-0.00516
297.62	-0.00194	-0.0021	-0.00533	0.00019	-0.00464
297.82	-0.00629	0.00057	-0.00273	0.0017	-0.00181
298.02	-0.0024	0.00026	0.00237	-0.00073	-0.00532
298.22	-0.00635	-0.00321	-0.00486	-0.00237	-0.00156
298.42	-0.00062	-0.003	0.00054	-0.00237	-0.00524
298.62	-0.00332	-0.00351	-0.00337	0.00115	0.00114
298.82	0.00092	-0.00256	-0.00242	0.00127	-0.00351
299.02	0.00339	-0.00126	-0.00361	-9e-05	-0.00707
299.22	0.00136	0.00016	-0.00343	0.00138	-0.00196
299.42	0.00344	0.00323	-0.00515	0.00074	0.00067
299.62	0.00253	-0.00164	-0.00274	-0.00136	0.00062
299.82	0	0	0	0	0
300.02	0.017509	0.014226	0.013044	0.019752	0.014754
300.22	0.01831	0.014376	0.013895	0.020362	0.015476
300.42	0.018964	0.01478	0.014933	0.021029	0.01612
300.62	0.019712	0.015517	0.015806	0.02194	0.017257
300.82	0.020433	0.016159	0.016959	0.022745	0.018486
301.02	0.021097	0.01675	0.017916	0.023442	0.019491
301.22	0.021743	0.017305	0.018886	0.024269	0.020222
301.42	0.022398	0.018033	0.019966	0.024971	0.021187
301.62	0.023213	0.018684	0.020735	0.025855	0.021873
301.82	0.023599	0.01922	0.021106	0.026534	0.022999
302.02	0.024182	0.019973	0.021242	0.027321	0.023606
302.22	0.024504	0.019989	0.021053	0.027601	0.02405
302.42	0.025204	0.020661	0.020939	0.028064	0.024369
302.62	0.025882	0.021235	0.020923	0.028304	0.024755
302.82	0.026369	0.021719	0.021066	0.028259	0.024655
303.02	0.027032	0.021851	0.021557	0.028526	0.025532
303.22	0.02784	0.021894	0.022402	0.028771	0.025735
303.42	0.028158	0.021915	0.022934	0.029273	0.025718
303.62	0.028366	0.02193	0.023233	0.029708	0.026462
303.82	0.028523	0.022122	0.023391	0.030343	0.026429
304.02	0.028538	0.022136	0.023471	0.030609	0.026639
304.22	0.028736	0.022098	0.023932	0.030801	0.026783
304.42	0.028717	0.022303	0.02414	0.031324	0.027189
304.62	0.029099	0.022828	0.024263	0.031767	0.027991
304.82	0.029365	0.022751	0.024793	0.031701	0.028358
305.02	0.029784	0.022455	0.024859	0.032296	0.028496
305.22	0.029883	0.022505	0.02504	0.032899	0.028984
305.42	0.030598	0.022418	0.025423	0.033092	0.029346
305.62	0.030798	0.022577	0.025245	0.033218	0.02924
305.82	0.031222	0.022662	0.025139	0.033245	0.029863
306.02	0.031862	0.022751	0.024939	0.033231	0.030235
306.22	0.032446	0.022748	0.024516	0.033152	0.030263
306.42	0.033351	0.023206	0.024531	0.033318	0.030532
306.62	0.033652	0.023444	0.024836	0.033392	0.030802
306.82	0.034067	0.023701	0.025206	0.033638	0.031151
307.02	0.034516	0.023612	0.025476	0.033622	0.031818
307.22	0.034613	0.024072	0.026196	0.033539	0.031642
307.42	0.034716	0.024854	0.026239	0.033775	0.031734
307.62	0.034584	0.025186	0.026314	0.03391	0.031863
307.82	0.034932	0.025544	0.02648	0.034244	0.031773
308.02	0.034927	0.026018	0.026915	0.034455	0.031825
308.22	0.035211	0.02668	0.027318	0.035163	0.03207
308.42	0.035353	0.026772	0.027371	0.035343	0.032303
308.62	0.035832	0.027118	0.027736	0.035832	0.032336
308.82	0.036228	0.026971	0.028122	0.036031	0.032169
309.02	0.036493	0.027035	0.028163	0.036745	0.032163
309.22	0.03617	0.027234	0.028296	0.036897	0.031937
309.42	0.036363	0.027098	0.028846	0.036998	0.031497
309.62	0.036397	0.027048	0.028835	0.03704	0.031337
309.82	0.036975	0.026738	0.029037	0.037524	0.031785
310.02	0.037027	0.026381	0.028947	0.037859	0.032178
310.22	0.037391	0.026458	0.029129	0.038186	0.031867
310.42	0.037469	0.026196	0.029232	0.038195	0.03206
310.62	0.037612	0.026502	0.029228	0.038177	0.032354
310.82	0.037987	0.026663	0.029129	0.038439	0.0323
311.02	0.038292	0.026722	0.029038	0.038435	0.03246
311.22	0.038425	0.02684	0.02916	0.038057	0.032236
311.42	0.038549	0.026446	0.028908	0.038044	0.03261
311.62	0.039133	0.026142	0.029156	0.037668	0.032797
311.82	0.039581	0.026391	0.029362	0.037909	0.033252
312.02	0.039939	0.026643	0.02981	0.038064	0.033283
312.22	0.040214	0.027023	0.02958	0.038001	0.033541
312.42	0.040327	0.02716	0.029098	0.037668	0.033305
312.62	0.040808	0.02765	0.029448	0.037703	0.033509
312.82	0.04089	0.028103	0.029415	0.037518	0.033596
313.02	0.040856	0.028374	0.029313	0.037748	0.033999
313.22	0.041177	0.028815	0.02926	0.038074	0.033978
313.42	0.041529	0.02893	0.029456	0.03851	0.034467
313.62	0.042062	0.029054	0.029461	0.038948	0.034794
313.82	0.042111	0.029574	0.029689	0.039281	0.03534
314.02	0.042118	0.029773	0.03017	0.039375	0.035517
314.22	0.042377	0.030054	0.030319	0.039418	0.035672
314.42	0.042589	0.030628	0.030359	0.039395	0.036194
314.62	0.043204	0.031442	0.030537	0.039322	0.036629
314.82	0.043958	0.032071	0.030613	0.039716	0.036854
315.02	0.044383	0.032078	0.030827	0.039844	0.037228
315.22	0.044776	0.032114	0.03129	0.039607	0.03726
315.42	0.045154	0.032093	0.031673	0.03964	0.037693
315.62	0.045496	0.032331	0.032137	0.040038	0.03764
315.82	0.045461	0.032603	0.032429	0.040083	0.038011
316.02	0.045845	0.032432	0.032644	0.039724	0.038032
316.22	0.045484	0.032594	0.032322	0.039476	0.037951
316.42	0.045461	0.032562	0.032503	0.039359	0.038213
316.62	0.045259	0.03235	0.033257	0.03979	0.038246
316.82	0.045058	0.032472	0.032828	0.040067	0.038568
317.02	0.045538	0.032474	0.032661	0.040061	0.038776
317.22	0.046143	0.03232	0.032492	0.040364	0.038534
317.42	0.046104	0.032163	0.032694	0.040821	0.038739
317.62	0.046391	0.0321	0.033076	0.040523	0.03898
317.82	0.046425	0.032247	0.033226	0.040659	0.038897
318.02	0.046389	0.032148	0.033375	0.040847	0.039366
318.22	0.046698	0.032136	0.033021	0.041089	0.039941
318.42	0.047128	0.032402	0.033047	0.041313	0.040263
318.62	0.047695	0.03272	0.033092	0.041493	0.040195
318.82	0.047918	0.032931	0.033456	0.041963	0.040079
319.02	0.048149	0.032637	0.033611	0.042236	0.039604
319.22	0.048169	0.033107	0.033574	0.042321	0.039643
319.42	0.048219	0.033467	0.034008	0.042044	0.039526
319.62	0.048094	0.033554	0.034166	0.042094	0.039456
319.82	0.048428	0.033665	0.034589	0.041439	0.039264
320.02	0.048661	0.033873	0.03479	0.041458	0.039035
320.22	0.048394	0.034391	0.034853	0.041808	0.038845
320.42	0.048825	0.034806	0.03479	0.041762	0.03894
320.62	0.048802	0.035127	0.034782	0.042085	0.038947
320.82	0.049153	0.035733	0.034253	0.042049	0.039117
321.02	0.049481	0.035976	0.034417	0.042147	0.038978
321.22	0.050018	0.036045	0.034587	0.042682	0.03919
321.42	0.050196	0.036504	0.034951	0.042973	0.039684
321.62	0.050709	0.036534	0.035205	0.042758	0.040177
321.82	0.050805	0.036793	0.035162	0.043316	0.04051
322.02	0.050988	0.036604	0.035143	0.043326	0.041391
322.22	0.051508	0.036373	0.035145	0.04356	0.041332
322.42	0.051636	0.036275	0.035233	0.0437	0.041005
322.62	0.051969	0.036365	0.03547	0.044046	0.040965
322.82	0.052002	0.036094	0.035819	0.044137	0.040841
323.02	0.052525	0.03619	0.035678	0.044548	0.040671
323.22	0.052403	0.03642	0.035893	0.044243	0.041108
323.42	0.052623	0.036233	0.03644	0.043737	0.041133
323.62	0.052973	0.036138	0.036055	0.043923	0.041078
323.82	0.052894	0.036177	0.036007	0.043875	0.041122
324.02	0.052982	0.036499	0.035854	0.044059	0.040872
324.22	0.052812	0.036935	0.035746	0.043964	0.040986
324.42	0.052879	0.037231	0.035395	0.043516	0.04139
324.62	0.052733	0.037484	0.035501	0.044064	0.041416
324.82	0.052418	0.037877	0.03532	0.044497	0.041128
325.02	0.052176	0.038084	0.035354	0.044815	0.041811
325.22	0.052533	0.038324	0.035567	0.04545	0.042469
325.42	0.05253	0.038573	0.035682	0.045894	0.042502
325.62	0.052626	0.038452	0.035766	0.04598	0.042629
325.82	0.052683	0.038598	0.035722	0.046181	0.042979
326.02	0.052937	0.038592	0.036001	0.046414	0.042872
326.22	0.053413	0.038524	0.035928	0.046575	0.042535
326.42	0.053617	0.038511	0.036048	0.046779	0.042458
326.62	0.054046	0.038965	0.035946	0.046891	0.042307
326.82	0.054314	0.03906	0.036193	0.046847	0.041993
327.02	0.054709	0.038995	0.03649	0.04694	0.041699
327.22	0.054741	0.038828	0.036482	0.04656	0.041775
327.42	0.055175	0.039037	0.036364	0.046424	0.041889
327.62	0.055229	0.039288	0.036389	0.045943	0.041503
327.82	0.055209	0.038956	0.036855	0.04534	0.041199
328.02	0.055765	0.039065	0.037264	0.044967	0.040846
328.22	0.056415	0.039174	0.037568	0.044716	0.040984
328.42	0.05697	0.038874	0.037669	0.044369	0.041401
328.62	0.057154	0.038566	0.038042	0.04427	0.0415
328.82	0.056983	0.038417	0.03842	0.044364	0.041756
329.02	0.057195	0.038556	0.038906	0.04469	0.042149
329.22	0.057698	0.039042	0.039417	0.044945	0.042308
329.42	0.058006	0.038955	0.039551	0.045043	0.042595
329.62	0.058466	0.038789	0.039731	0.045149	0.043061
329.82	0.0589	0.038802	0.039932	0.04548	0.043776
330.02	0.059033	0.038926	0.040094	0.045968	0.044019
330.22	0.059315	0.039398	0.039715	0.046125	0.044061
330.42	0.059374	0.040108	0.039449	0.046754	0.044209
330.62	0.059211	0.040371	0.038725	0.047119	0.044169
330.82	0.059545	0.040709	0.038926	0.047688	0.044601
331.02	0.059504	0.041207	0.038648	0.048024	0.044772
331.22	0.059219	0.041838	0.038529	0.048236	0.045122
331.42	0.059383	0.042292	0.038821	0.048111	0.045565
331.62	0.059692	0.042348	0.038957	0.047956	0.045545
331.82	0.060083	0.041968	0.038861	0.048192	0.04556
332.02	0.060051	0.042233	0.039112	0.048499	0.045499
332.22	0.060139	0.042084	0.039372	0.048457	0.045484
332.42	0.060091	0.041713	0.039914	0.047827	0.045872
332.62	0.060107	0.041624	0.040357	0.04776	0.045444
332.82	0.060064	0.041971	0.040806	0.047848	0.04498
333.02	0.060136	0.042149	0.041054	0.0478	0.044964
333.22	0.060322	0.042207	0.040907	0.047737	0.04517
333.42	0.06105	0.042026	0.040872	0.048108	0.045233
333.62	0.061381	0.042418	0.040915	0.048408	0.045184
333.82	0.061523	0.042266	0.040996	0.04871	0.045585
334.02	0.061527	0.042458	0.041136	0.048524	0.0453
334.22	0.061835	0.042929	0.040898	0.048432	0.044734
334.42	0.062242	0.042863	0.040582	0.048655	0.045025
334.62	0.062823	0.043027	0.040357	0.048722	0.045299
334.82	0.063318	0.043803	0.040842	0.048882	0.045498
335.02	0.063186	0.043496	0.041207	0.048822	0.045579
335.22	0.063593	0.043567	0.041776	0.048717	0.045712
335.42	0.064022	0.043753	0.041847	0.048599	0.04609
335.62	0.064519	0.043429	0.041869	0.048803	0.046217
335.82	0.064377	0.0429	0.041847	0.049143	0.046146
336.02	0.064192	0.042974	0.041941	0.049354	0.046125
336.22	0.06423	0.043086	0.042033	0.04913	0.045928
336.42	0.064514	0.043148	0.04211	0.048928	0.045917
336.62	0.064457	0.043385	0.041984	0.049021	0.045845
336.82	0.06422	0.043618	0.041925	0.048731	0.045836
337.02	0.064057	0.04358	0.041797	0.048816	0.046182
337.22	0.064282	0.044057	0.041402	0.049305	0.046383
337.42	0.064702	0.044913	0.041243	0.049584	0.04664
337.62	0.064661	0.045101	0.041502	0.049789	0.046923
337.82	0.064794	0.045104	0.041681	0.049993	0.047011
338.02	0.065193	0.045166	0.041937	0.049867	0.046604
338.22	0.065705	0.045586	0.041763	0.050186	0.046461
338.42	0.066356	0.045617	0.04204	0.05032	0.046926
338.62	0.066654	0.046004	0.042286	0.050455	0.04731
338.82	0.066591	0.045879	0.042927	0.050735	0.047361
339.02	0.066467	0.045705	0.043328	0.05098	0.047326
339.22	0.066605	0.046211	0.043264	0.05146	0.047276
339.42	0.066588	0.045799	0.043348	0.051549	0.04763
339.62	0.066572	0.045648	0.043462	0.051575	0.04746
339.82	0.066567	0.045883	0.043346	0.051745	0.047381
340.02	0.066659	0.04649	0.043274	0.051737	0.047524
340.22	0.066515	0.046702	0.043407	0.051675	0.047562
340.42	0.066664	0.047005	0.043668	0.051283	0.0479
340.62	0.06691	0.047138	0.044002	0.050842	0.047952
340.82	0.067144	0.047007	0.043871	0.050486	0.047819
341.02	0.066911	0.046903	0.044276	0.050455	0.048062
341.22	0.066898	0.047231	0.044144	0.050649	0.048103
341.42	0.066994	0.047415	0.044558	0.050356	0.048039
341.62	0.067383	0.046967	0.044939	0.050451	0.048245
341.82	0.067624	0.046825	0.045054	0.050099	0.048069
342.02	0.068291	0.046565	0.045376	0.050137	0.047921
342.22	0.068298	0.04681	0.045119	0.050159	0.048005
342.42	0.068319	0.046329	0.04494	0.050067	0.048331
342.62	0.068346	0.046099	0.044432	0.050372	0.04862
342.82	0.068411	0.045898	0.044067	0.051047	0.04822
343.02	0.068108	0.046005	0.043343	0.051551	0.048231
343.22	0.068031	0.046023	0.043012	0.051509	0.048493
343.42	0.068405	0.046065	0.042926	0.051469	0.048668
343.62	0.06872	0.046552	0.042734	0.051745	0.048756
343.82	0.069463	0.047027	0.042606	0.052487	0.049358
344.02	0.06973	0.047721	0.042644	0.05317	0.049724
344.22	0.070036	0.048188	0.042883	0.053372	0.050124
344.42	0.070389	0.048782	0.043206	0.053448	0.050257
344.62	0.070734	0.048534	0.043687	0.053983	0.050544
344.82	0.070643	0.048596	0.043859	0.054273	0.050443
345.02	0.070506	0.048847	0.04456	0.054407	0.050912
345.22	0.070724	0.049068	0.045032	0.054227	0.051046
345.42	0.070769	0.04935	0.045679	0.053962	0.051235
345.62	0.070857	0.049519	0.045762	0.053895	0.051391
345.82	0.070946	0.049693	0.04587	0.053356	0.051129
346.02	0.071071	0.049604	0.046265	0.053509	0.050909
346.22	0.070486	0.049677	0.045931	0.053477	0.050612
346.42	0.070618	0.049357	0.046045	0.053578	0.050433
346.62	0.071158	0.049773	0.046197	0.05346	0.050102
346.82	0.071171	0.050054	0.04597	0.053272	0.049404
347.02	0.071348	0.050277	0.045698	0.052929	0.049214
347.22	0.071627	0.05037	0.046071	0.052341	0.048849
347.42	0.072029	0.050813	0.046297	0.052363	0.048687
347.62	0.072825	0.051037	0.046323	0.052627	0.048694
347.82	0.073128	0.051561	0.046667	0.053004	0.048944
348.02	0.073365	0.051777	0.046735	0.053186	0.048855
348.22	0.073467	0.051716	0.046562	0.053002	0.048883
348.42	0.073509	0.051702	0.046833	0.053284	0.048961
348.62	0.073887	0.051367	0.046714	0.053452	0.049495
348.82	0.074104	0.051595	0.046418	0.053349	0.049617
349.02	0.074481	0.05167	0.046361	0.053214	0.050227
349.22	0.074432	0.051698	0.046191	0.053046	0.050197
349.42	0.074389	0.052176	0.046021	0.052994	0.050115
349.62	0.074402	0.052364	0.045886	0.053058	0.050077
349.82	0.074222	0.052653	0.045979	0.052852	0.049933
350.02	0.074178	0.05296	0.04617	0.053552	0.049748
350.22	0.073963	0.053493	0.04618	0.05383	0.049855
350.42	0.074573	0.053701	0.046608	0.054352	0.04961
350.62	0.074809	0.053928	0.046591	0.054343	0.049693
350.82	0.074826	0.053761	0.046357	0.054661	0.049488
351.02	0.074761	0.053377	0.046914	0.054872	0.049695
351.22	0.0742	0.053259	0.047635	0.055005	0.049786
351.42	0.074395	0.053271	0.048194	0.055499	0.050012
351.62	0.074511	0.052589	0.04832	0.05598	0.050157
351.82	0.074597	0.052294	0.048725	0.056302	0.050243
352.02	0.07515	0.051886	0.048882	0.056295	0.050164
352.22	0.075368	0.05179	0.048824	0.05631	0.050478
352.42	0.075657	0.051458	0.048996	0.056316	0.051002
352.62	0.076158	0.050988	0.048407	0.056381	0.051759
352.82	0.076651	0.051034	0.048333	0.056123	0.051735
353.02	0.077119	0.050894	0.048432	0.055899	0.051547
353.22	0.077742	0.050924	0.048032	0.055557	0.051274
353.42	0.077956	0.051522	0.04803	0.055286	0.051109
353.62	0.078205	0.051729	0.048035	0.055144	0.051211
353.82	0.078404	0.052208	0.047542	0.055009	0.051262
354.02	0.078978	0.052722	0.047525	0.055258	0.051148
354.22	0.079066	0.052939	0.047665	0.055291	0.051352
354.42	0.079286	0.053091	0.047642	0.055652	0.051288
354.62	0.078955	0.053304	0.047204	0.055393	0.051453
354.82	0.079074	0.0537	0.047231	0.055112	0.051139
355.02	0.078455	0.05396	0.047882	0.05492	0.051284
355.22	0.078382	0.054285	0.048214	0.054689	0.051246
355.42	0.078784	0.054604	0.048539	0.054664	0.051205
355.62	0.078821	0.054776	0.048532	0.054501	0.050977
355.82	0.079608	0.055144	0.048993	0.054451	0.050895
356.02	0.079846	0.055542	0.04898	0.054478	0.051318
356.22	0.080096	0.055592	0.049171	0.054215	0.051548
356.42	0.080164	0.055682	0.049337	0.054298	0.052024
356.62	0.080348	0.055533	0.049468	0.054209	0.05265
356.82	0.080758	0.055435	0.049544	0.054112	0.052417
357.02	0.081086	0.055195	0.049717	0.054306	0.052186
357.22	0.081296	0.055258	0.049365	0.054441	0.052301
357.42	0.081242	0.055202	0.049636	0.054736	0.052384
357.62	0.081424	0.054884	0.049907	0.055065	0.052497
357.82	0.081656	0.054746	0.049443	0.055672	0.052496
358.02	0.081808	0.054843	0.049404	0.055886	0.05228
358.22	0.081826	0.054867	0.048982	0.056563	0.052643
358.42	0.081809	0.055423	0.048646	0.057171	0.052564
358.62	0.081525	0.05576	0.048435	0.057465	0.052456
358.82	0.081768	0.056172	0.048329	0.057872	0.052325
359.02	0.081662	0.056241	0.048299	0.058212	0.052216
359.22	0.082076	0.056514	0.048286	0.058675	0.051783
359.42	0.082072	0.056873	0.048206	0.058802	0.051647
359.62	0.082365	0.057107	0.048126	0.058672	0.051481
359.82	0.082497	0.057395	0.048035	0.058678	0.051527
360.02	0.082487	0.058127	0.047949	0.058266	0.051579
360.22	0.082264	0.05807	0.048341	0.057801	0.051383
360.42	0.082087	0.058333	0.048421	0.057415	0.051818
360.62	0.082232	0.058276	0.048472	0.056602	0.051974
360.82	0.082475	0.058456	0.048849	0.055877	0.051625
361.02	0.082856	0.058442	0.049081	0.055682	0.05138
361.22	0.083004	0.058268	0.049211	0.055164	0.051446
361.42	0.083585	0.05807	0.049421	0.055499	0.051732
361.62	0.083956	0.058011	0.049602	0.055719	0.051698
361.82	0.084053	0.057644	0.049473	0.055828	0.051543
362.02	0.084192	0.057636	0.049559	0.055483	0.051529
362.22	0.084406	0.057767	0.049796	0.055993	0.051624
362.42	0.084493	0.058033	0.050299	0.056563	0.051607
362.62	0.084331	0.057701	0.050904	0.056995	0.051517
362.82	0.084716	0.057609	0.051572	0.057406	0.051338
363.02	0.084855	0.05779	0.051944	0.057572	0.051419
363.22	0.085198	0.058258	0.052346	0.057619	0.051311
363.42	0.08503	0.05843	0.052567	0.057638	0.051664
363.62	0.08536	0.058641	0.052867	0.057867	0.051252
363.82	0.085202	0.059116	0.052894	0.058035	0.051128
364.02	0.085188	0.059772	0.053055	0.057772	0.051033
364.22	0.084966	0.059817	0.053129	0.057783	0.050909
364.42	0.085261	0.060285	0.053006	0.057286	0.050837
364.62	0.085935	0.060674	0.052775	0.056921	0.051054
364.82	0.086353	0.060847	0.052503	0.057122	0.051297
365.02	0.086666	0.060833	0.051877	0.057903	0.051637
365.22	0.086366	0.060883	0.051538	0.057925	0.051739
365.42	0.086486	0.06101	0.051419	0.058518	0.052135
365.62	0.086328	0.0609	0.05113	0.058554	0.052218
365.82	0.086052	0.060919	0.051106	0.05853	0.052147
366.02	0.086036	0.060868	0.050846	0.058437	0.052434
366.22	0.085929	0.060383	0.051106	0.058753	0.05284
366.42	0.08577	0.060202	0.051558	0.058979	0.053107
366.62	0.085661	0.060102	0.052621	0.059011	0.053066
366.82	0.085884	0.060034	0.053048	0.058562	0.053171
367.02	0.086002	0.060313	0.052699	0.058061	0.052926
367.22	0.085928	0.060248	0.052844	0.057747	0.052742
367.42	0.085874	0.060126	0.053028	0.057849	0.052434
367.62	0.08619	0.060136	0.053654	0.057893	0.051798
367.82	0.086344	0.060443	0.053595	0.057616	0.051844
368.02	0.086876	0.060935	0.053583	0.057765	0.05159
368.22	0.087459	0.061011	0.05349	0.057917	0.051415
368.42	0.088147	0.06119	0.053244	0.057828	0.051421
368.62	0.088762	0.061203	0.052835	0.057995	0.051496
368.82	0.088935	0.061443	0.052308	0.058631	0.051182
369.02	0.088646	0.061421	0.051973	0.058811	0.05084
369.22	0.088523	0.061353	0.051784	0.058557	0.050732
369.42	0.088735	0.061693	0.051648	0.058525	0.051184
369.62	0.088947	0.061475	0.051145	0.058585	0.051374
369.82	0.089028	0.061733	0.051049	0.058419	0.051157
370.02	0.088534	0.061377	0.050891	0.058176	0.051406
370.22	0.088802	0.061311	0.05113	0.057964	0.051702
370.42	0.088887	0.06183	0.050987	0.057739	0.051593
370.62	0.088843	0.061952	0.051389	0.057526	0.05162
370.82	0.089148	0.062078	0.050922	0.057177	0.051811
371.02	0.089468	0.062248	0.050842	0.057168	0.05179
371.22	0.089351	0.062361	0.05118	0.057201	0.052337
371.42	0.089961	0.062868	0.051403	0.05717	0.052517
371.62	0.090296	0.063562	0.051938	0.057336	0.052943
371.82	0.091092	0.064064	0.05197	0.057588	0.053271
372.02	0.091674	0.064162	0.052073	0.058153	0.053501
372.22	0.091905	0.06436	0.052524	0.058181	0.053725
372.42	0.091994	0.06455	0.052857	0.058459	0.053691
372.62	0.091952	0.064786	0.053245	0.059016	0.053201
372.82	0.092014	0.064472	0.053556	0.059452	0.052624
373.02	0.091574	0.064061	0.053816	0.059712	0.05231
373.22	0.091534	0.063815	0.054306	0.059562	0.052362
373.42	0.091426	0.064176	0.05442	0.059715	0.052275
373.62	0.09151	0.064118	0.054672	0.059865	0.051859
373.82	0.091323	0.064565	0.054984	0.059817	0.051707
374.02	0.091431	0.064415	0.05517	0.059741	0.051442
374.22	0.091527	0.064763	0.055204	0.059661	0.051597
374.42	0.091674	0.064836	0.055077	0.059489	0.051341
374.62	0.091886	0.064468	0.054983	0.059511	0.051135
374.82	0.092497	0.064449	0.054442	0.059657	0.050472
375.02	0.092469	0.064868	0.054427	0.059588	0.050554
375.22	0.092419	0.064941	0.054506	0.059107	0.050813
375.42	0.093071	0.065065	0.054558	0.058865	0.050843
375.62	0.093228	0.065184	0.054503	0.058514	0.051045
375.82	0.093653	0.064821	0.054208	0.058533	0.0515
376.02	0.093816	0.064676	0.053991	0.058185	0.051741
376.22	0.093792	0.064972	0.054299	0.057876	0.052093
376.42	0.093861	0.064635	0.0545	0.058294	0.052201
376.62	0.094005	0.064365	0.054395	0.058548	0.052008
376.82	0.094312	0.063921	0.054353	0.05871	0.051902
377.02	0.094118	0.064635	0.054162	0.058915	0.052089
377.22	0.094784	0.064907	0.054014	0.058917	0.052871
377.42	0.094947	0.065394	0.054048	0.059289	0.053366
377.62	0.094973	0.065788	0.054473	0.059451	0.053273
377.82	0.095154	0.065602	0.054837	0.059601	0.053606
378.02	0.095103	0.06582	0.05513	0.059823	0.053364
378.22	0.094795	0.066211	0.055301	0.060197	0.053292
378.42	0.095118	0.066063	0.055336	0.060361	0.052724
378.62	0.095221	0.0661	0.055371	0.060964	0.052336
378.82	0.095297	0.066356	0.05545	0.061632	0.05188
379.02	0.095057	0.06706	0.055876	0.061723	0.052277
379.22	0.095523	0.066963	0.056101	0.062071	0.052468
379.42	0.09595	0.067447	0.05662	0.062572	0.052658
379.62	0.096029	0.067757	0.0566	0.062591	0.053185
379.82	0.096499	0.06777	0.056174	0.062873	0.053604
380.02	0.096462	0.067792	0.0559	0.062485	0.053738
380.22	0.096582	0.068053	0.055938	0.062391	0.054159
380.42	0.096848	0.068406	0.056054	0.06253	0.054619
380.62	0.097379	0.068761	0.055885	0.062593	0.054629
380.82	0.097867	0.06927	0.055839	0.062224	0.055031
381.02	0.098356	0.069561	0.055374	0.062196	0.055423
381.22	0.098754	0.069467	0.054988	0.061881	0.055768
381.42	0.098995	0.069378	0.055487	0.061743	0.055879
381.62	0.099274	0.069665	0.056003	0.061641	0.055688
381.82	0.099453	0.06924	0.056192	0.061554	0.055674
382.02	0.099478	0.069563	0.056301	0.061365	0.055452
382.22	0.099814	0.069541	0.056276	0.061159	0.055309
382.42	0.100128	0.069369	0.056204	0.060903	0.054814
382.62	0.100458	0.069342	0.056078	0.061117	0.05483
382.82	0.100775	0.069451	0.056007	0.061237	0.054934
383.02	0.100939	0.069741	0.055899	0.061138	0.054924
383.22	0.100783	0.069788	0.055935	0.061416	0.05512
383.42	0.100573	0.070096	0.056138	0.061518	0.054875
383.62	0.100394	0.070096	0.055754	0.061343	0.055185
383.82	0.100492	0.070236	0.055569	0.061301	0.055473
384.02	0.100151	0.070514	0.05589	0.061603	0.055598
384.22	0.100234	0.070802	0.05628	0.061597	0.055786
384.42	0.100211	0.070911	0.056484	0.061749	0.055565
384.62	0.100409	0.07074	0.056535	0.061654	0.055277
384.82	0.100373	0.07081	0.056497	0.061336	0.055208
385.02	0.100396	0.070656	0.056767	0.061541	0.055195
385.22	0.100468	0.070845	0.057111	0.061477	0.055167
385.42	0.101081	0.070879	0.05806	0.061672	0.055166
385.62	0.101424	0.070951	0.057953	0.061849	0.054794
385.82	0.101435	0.070985	0.057779	0.061933	0.054594
386.02	0.10166	0.071276	0.057504	0.061655	0.054296
386.22	0.101934	0.071405	0.057077	0.061788	0.053985
386.42	0.101807	0.071295	0.056518	0.061856	0.053803
386.62	0.101947	0.071203	0.056317	0.061927	0.054086
386.82	0.10212	0.07142	0.05621	0.061885	0.05403
387.02	0.101641	0.071653	0.05561	0.061689	0.053594
387.22	0.101233	0.072005	0.055532	0.061667	0.053383
387.42	0.101124	0.07193	0.055583	0.061648	0.05345
387.62	0.101376	0.071944	0.055639	0.062066	0.054143
387.82	0.101861	0.07203	0.055764	0.062681	0.054109
388.02	0.102072	0.07215	0.055661	0.063146	0.054016
388.22	0.102342	0.071997	0.055396	0.062982	0.054054
388.42	0.102552	0.072586	0.056047	0.063015	0.053713
388.62	0.102843	0.072632	0.056323	0.063034	0.053769
388.82	0.102338	0.072934	0.056799	0.063075	0.053946
389.02	0.102679	0.072953	0.0574	0.062721	0.05419
389.22	0.103192	0.073095	0.058037	0.06299	0.054181
389.42	0.103396	0.073205	0.058534	0.062769	0.054
389.62	0.103593	0.073217	0.058497	0.062613	0.054078
389.82	0.103474	0.073776	0.058691	0.062537	0.05406
390.02	0.103733	0.073556	0.058468	0.062226	0.054048
390.22	0.104024	0.073642	0.0586	0.062053	0.054434
390.42	0.103799	0.073779	0.058857	0.061631	0.054493
390.62	0.104159	0.073657	0.059434	0.061222	0.054631
390.82	0.104339	0.073728	0.059339	0.060803	0.054832
391.02	0.104158	0.073692	0.059544	0.060299	0.054934
391.22	0.104536	0.073022	0.059666	0.060154	0.054908
391.42	0.104604	0.072682	0.059708	0.0603	0.055589
391.62	0.104918	0.072291	0.059583	0.06081	0.055854
391.82	0.105289	0.072244	0.059484	0.060911	0.055795
392.02	0.105164	0.072533	0.059536	0.06144	0.055742
392.22	0.105107	0.072622	0.059721	0.061712	0.055672
392.42	0.10537	0.07322	0.060323	0.061985	0.055496
392.62	0.10512	0.073343	0.060094	0.0627	0.05516
392.82	0.104651	0.073622	0.060247	0.062682	0.055539
393.02	0.105102	0.073869	0.060499	0.06288	0.055293
393.22	0.105041	0.074142	0.060653	0.063293	0.05524
393.42	0.105044	0.074175	0.060446	0.063418	0.05475
393.62	0.104979	0.07401	0.060229	0.063668	0.054722
393.82	0.105386	0.074081	0.060122	0.063559	0.054579
394.02	0.105667	0.074096	0.059821	0.063495	0.054716
394.22	0.105945	0.074445	0.05984	0.063455	0.055027
394.42	0.105964	0.074562	0.05984	0.063867	0.054906
394.62	0.106362	0.074435	0.05943	0.063787	0.055032
394.82	0.106705	0.074341	0.058854	0.063745	0.055066
395.02	0.106924	0.074474	0.059053	0.063509	0.055189
395.22	0.107036	0.074194	0.058612	0.063219	0.055277
395.42	0.107458	0.074236	0.058765	0.06326	0.055888
395.62	0.107492	0.073906	0.058781	0.063797	0.055957
395.82	0.1077	0.074168	0.05902	0.063853	0.055915
396.02	0.107416	0.074738	0.05917	0.063981	0.05582
396.22	0.10778	0.074746	0.059404	0.063756	0.055787
396.42	0.10799	0.075098	0.059699	0.064179	0.055939
396.62	0.107839	0.075087	0.059743	0.064439	0.056143
396.82	0.10798	0.07482	0.059778	0.064404	0.05641
397.02	0.108049	0.074985	0.060021	0.064803	0.05649
397.22	0.108077	0.074978	0.060192	0.064928	0.056702
397.42	0.108265	0.074798	0.060505	0.065062	0.056726
397.62	0.108354	0.075088	0.060772	0.065043	0.05731
397.82	0.108748	0.075179	0.061099	0.06505	0.057202
398.02	0.108668	0.075257	0.061058	0.065368	0.057051
398.22	0.109074	0.075327	0.061206	0.065373	0.056694
398.42	0.109477	0.075598	0.061136	0.065668	0.056569
398.62	0.109829	0.075975	0.060752	0.065664	0.056605
398.82	0.110083	0.07596	0.061307	0.065761	0.056742
399.02	0.110443	0.076508	0.061773	0.065917	0.056517
399.22	0.110676	0.076409	0.061788	0.065898	0.056053
399.42	0.110978	0.076442	0.061803	0.066269	0.056171
399.62	0.111155	0.076531	0.062016	0.066455	0.055811
399.82	0.111063	0.07672	0.062243	0.066085	0.055847
400.02	0.111202	0.076784	0.062208	0.065949	0.055909
400.22	0.111288	0.076488	0.062319	0.065957	0.055635
400.42	0.111073	0.076535	0.062389	0.066239	0.056304
400.62	0.110956	0.076884	0.062366	0.066317	0.056585
400.82	0.110748	0.076927	0.062368	0.066257	0.056908
401.02	0.110598	0.07736	0.062189	0.066273	0.057492
401.22	0.110846	0.077551	0.062271	0.066074	0.058122
401.42	0.110975	0.077805	0.062444	0.065855	0.05831
401.62	0.110585	0.078156	0.062349	0.06604	0.058221
401.82	0.110474	0.078027	0.062377	0.066085	0.057758
402.02	0.110319	0.078412	0.062233	0.066029	0.05744
402.22	0.110698	0.078917	0.06231	0.06624	0.05727
402.42	0.110947	0.079147	0.062357	0.066207	0.057697
402.62	0.110847	0.079458	0.062457	0.066437	0.057839
402.82	0.110979	0.079486	0.062861	0.066265	0.057268
403.02	0.111133	0.079942	0.062418	0.066293	0.056387
403.22	0.111511	0.079948	0.062202	0.066349	0.056078
403.42	0.112086	0.079857	0.062252	0.066442	0.056341
403.62	0.112947	0.079547	0.06294	0.066496	0.056122
403.82	0.112705	0.079635	0.06314	0.06658	0.0564
404.02	0.113155	0.079598	0.06311	0.066325	0.056058
404.22	0.113158	0.079755	0.063361	0.066213	0.05598
404.42	0.113739	0.07964	0.063832	0.066524	0.056517
404.62	0.114342	0.079634	0.063817	0.066588	0.056843
404.82	0.114904	0.07927	0.063597	0.066543	0.057427
405.02	0.115046	0.079174	0.063509	0.066834	0.05767
405.22	0.115545	0.07927	0.0638	0.067031	0.058294
405.42	0.11542	0.079459	0.064009	0.067196	0.057971
405.62	0.115158	0.079589	0.064099	0.067741	0.057736
405.82	0.11536	0.079524	0.064106	0.067985	0.057547
406.02	0.115421	0.079711	0.064007	0.067818	0.057723
406.22	0.115987	0.079706	0.064046	0.067902	0.057759
406.42	0.116067	0.080032	0.063819	0.067593	0.058015
406.62	0.116022	0.080284	0.063413	0.067892	0.057848
406.82	0.115942	0.080167	0.063273	0.067652	0.057596
407.02	0.116143	0.080298	0.063026	0.067913	0.057527
407.22	0.116343	0.080601	0.063527	0.068129	0.057514
407.42	0.116492	0.080835	0.063927	0.067924	0.057682
407.62	0.116372	0.081132	0.064101	0.067781	0.057321
407.82	0.115848	0.081514	0.064018	0.067482	0.057427
408.02	0.116009	0.081992	0.063901	0.067159	0.057175
408.22	0.116014	0.081999	0.064214	0.067051	0.057321
408.42	0.116369	0.082281	0.064239	0.066994	0.057456
408.62	0.116614	0.082619	0.064026	0.066914	0.057772
408.82	0.116776	0.082538	0.063985	0.066974	0.057699
409.02	0.116846	0.082954	0.064095	0.067015	0.057339
409.22	0.117278	0.083507	0.064173	0.067036	0.057477
409.42	0.117222	0.083752	0.064618	0.067383	0.057398
409.62	0.117262	0.084027	0.064733	0.067847	0.057823
409.82	0.117702	0.084449	0.064687	0.068069	0.058111
410.02	0.117647	0.084591	0.064651	0.067867	0.058202
410.22	0.117771	0.084862	0.064895	0.068064	0.058084
410.42	0.117801	0.08508	0.065301	0.068402	0.058359
410.62	0.1179	0.084812	0.065632	0.068457	0.058323
410.82	0.11798	0.084609	0.065989	0.068437	0.058247
411.02	0.11821	0.084761	0.066216	0.068875	0.058222
411.22	0.118171	0.08521	0.066717	0.069061	0.058283
411.42	0.118074	0.085188	0.066776	0.069159	0.058362
411.62	0.117985	0.085516	0.066677	0.069244	0.058447
411.82	0.117994	0.085465	0.066885	0.069094	0.058664
412.02	0.118517	0.085457	0.066741	0.068485	0.058584
412.22	0.118744	0.084946	0.066841	0.06813	0.058709
412.42	0.119291	0.085042	0.066295	0.067681	0.058543
412.62	0.119591	0.084384	0.066084	0.067753	0.058515
412.82	0.120099	0.083961	0.065576	0.068057	0.0585
413.02	0.120317	0.084458	0.065115	0.068265	0.058714
413.22	0.120561	0.084024	0.064809	0.06853	0.059511
413.42	0.120463	0.083815	0.065011	0.068971	0.059802
413.62	0.120079	0.083621	0.064685	0.068841	0.060172
413.82	0.120279	0.083501	0.064795	0.0686	0.059871
414.02	0.119985	0.083114	0.064426	0.06855	0.059755
414.22	0.120332	0.083396	0.064859	0.068665	0.059989
414.42	0.120956	0.083265	0.065313	0.068819	0.059929
414.62	0.121066	0.083127	0.06522	0.068771	0.05951
414.82	0.121104	0.083155	0.06506	0.068975	0.059358
415.02	0.120706	0.083463	0.065619	0.069584	0.058988
415.22	0.120634	0.08411	0.066102	0.069896	0.059167
415.42	0.120276	0.084689	0.066446	0.070102	0.058893
415.62	0.120437	0.085433	0.066806	0.070173	0.058987
415.82	0.120783	0.085594	0.067187	0.07017	0.058647
416.02	0.12102	0.085973	0.067181	0.070014	0.05892
416.22	0.121213	0.086436	0.067356	0.070193	0.058999
416.42	0.121616	0.086924	0.067345	0.070128	0.058981
416.62	0.121756	0.087234	0.067144	0.07029	0.059146
416.82	0.12227	0.087706	0.067148	0.070408	0.059553
417.02	0.122194	0.088026	0.067214	0.070922	0.05986
417.22	0.122188	0.087728	0.0674	0.070758	0.060188
417.42	0.122216	0.088102	0.067687	0.070756	0.060152
417.62	0.122432	0.087925	0.067621	0.070328	0.060499
417.82	0.122966	0.08787	0.067578	0.070133	0.060592
418.02	0.123413	0.087881	0.067467	0.070431	0.060977
418.22	0.123833	0.087769	0.0678	0.070246	0.060915
418.42	0.124484	0.087512	0.0676	0.070478	0.060628
418.62	0.124594	0.087451	0.0675	0.07052	0.060325
418.82	0.124302	0.087353	0.067463	0.070756	0.060103
419.02	0.124151	0.087422	0.068092	0.070768	0.059494
419.22	0.124026	0.087703	0.068397	0.070646	0.059562
419.42	0.124083	0.087735	0.068569	0.070688	0.059345
419.62	0.124052	0.087494	0.068772	0.070752	0.059263
419.82	0.124033	0.087241	0.068941	0.070615	0.059102
420.02	0.123968	0.087303	0.06873	0.070664	0.059382
420.22	0.124074	0.087569	0.06894	0.070612	0.059278
420.42	0.124015	0.087586	0.06916	0.070752	0.059746
420.62	0.124145	0.088073	0.068806	0.070771	0.059727
420.82	0.124252	0.088312	0.069109	0.071119	0.0597
421.02	0.124012	0.088332	0.068872	0.071524	0.059727
421.22	0.124011	0.088544	0.068624	0.071415	0.059632
421.42	0.124429	0.088803	0.068473	0.071424	0.060036
421.62	0.124425	0.0887	0.068479	0.071204	0.060387
421.82	0.124218	0.088916	0.068102	0.071305	0.060706
422.02	0.124547	0.089238	0.067994	0.071657	0.060781
422.22	0.124739	0.089598	0.067612	0.071674	0.060441
422.42	0.125194	0.090078	0.067426	0.072096	0.060659
422.62	0.125222	0.090237	0.067551	0.071857	0.060637
422.82	0.124745	0.090174	0.067597	0.071703	0.06032
423.02	0.124991	0.090313	0.06833	0.071361	0.060116
423.22	0.124689	0.090525	0.068498	0.071336	0.060032
423.42	0.125002	0.090017	0.068603	0.071401	0.060045
423.62	0.124946	0.089585	0.068811	0.071342	0.060009
423.82	0.125428	0.089396	0.069006	0.071264	0.060153
424.02	0.1258	0.089547	0.069114	0.071169	0.060299
424.22	0.126134	0.08974	0.069401	0.071154	0.060165
424.42	0.126796	0.089521	0.069651	0.07163	0.060206
424.62	0.127343	0.089748	0.069629	0.071525	0.059821
424.82	0.127695	0.08967	0.069671	0.071198	0.059749
425.02	0.127622	0.089693	0.069782	0.07103	0.059624
425.22	0.127976	0.089946	0.069707	0.07138	0.060213
425.42	0.127885	0.089767	0.069757	0.071334	0.060906
425.62	0.12756	0.089935	0.06995	0.071283	0.06094
425.82	0.127437	0.089905	0.069779	0.07189	0.060975
426.02	0.127717	0.090072	0.069873	0.07251	0.060759
426.22	0.127688	0.090081	0.069485	0.072949	0.060732
426.42	0.127426	0.090131	0.069482	0.073397	0.061043
426.62	0.127311	0.090093	0.069597	0.073535	0.061186
426.82	0.127034	0.090288	0.069593	0.073635	0.061057
427.02	0.127415	0.090806	0.069978	0.073968	0.061219
427.22	0.127498	0.091252	0.069873	0.074268	0.06115
427.42	0.128153	0.091341	0.070307	0.074128	0.061063
427.62	0.128601	0.091641	0.070511	0.073823	0.061342
427.82	0.129194	0.091603	0.070367	0.073604	0.061098
428.02	0.129726	0.091764	0.070857	0.073208	0.061023
428.22	0.130122	0.092029	0.071199	0.073329	0.060767
428.42	0.130558	0.09233	0.071657	0.072976	0.060882
428.62	0.13075	0.092756	0.071762	0.072338	0.061143
428.82	0.13049	0.093308	0.071865	0.072125	0.061058
429.02	0.130598	0.09387	0.072045	0.07242	0.061051
429.22	0.130738	0.094046	0.072021	0.073173	0.061825
429.42	0.130766	0.093878	0.071893	0.07333	0.061918
429.62	0.130597	0.094366	0.072042	0.073436	0.061483
429.82	0.130523	0.094202	0.071946	0.073857	0.061525
430.02	0.130526	0.094199	0.072062	0.073861	0.061515
430.22	0.130564	0.094234	0.071627	0.074066	0.061744
430.42	0.130555	0.094261	0.071702	0.074243	0.062055
430.62	0.130811	0.094174	0.071681	0.074396	0.062337
430.82	0.130783	0.094278	0.07154	0.074646	0.062078
431.02	0.131219	0.094541	0.071426	0.074922	0.062248
431.22	0.131249	0.094633	0.071416	0.074793	0.062265
431.42	0.131469	0.094218	0.071763	0.073982	0.062104
431.62	0.131786	0.093894	0.071901	0.073927	0.062151
431.82	0.132425	0.093918	0.072173	0.074151	0.06177
432.02	0.132919	0.094099	0.072769	0.074366	0.061935
432.22	0.133191	0.094051	0.072664	0.074345	0.061649
432.42	0.133697	0.093949	0.072713	0.074149	0.061856
432.62	0.13364	0.093715	0.072815	0.074767	0.061824
432.82	0.133623	0.093998	0.072826	0.075286	0.061635
433.02	0.134022	0.094168	0.073183	0.07551	0.061562
433.22	0.134421	0.094296	0.073453	0.075817	0.061324
433.42	0.134928	0.094253	0.07353	0.075288	0.06107
433.62	0.135088	0.094352	0.074058	0.075207	0.060811
433.82	0.135293	0.094508	0.074349	0.075156	0.06127
434.02	0.135507	0.094693	0.074514	0.074858	0.06125
434.22	0.13577	0.094964	0.074166	0.075073	0.061325
434.42	0.135598	0.095205	0.074102	0.074969	0.061241
434.62	0.135451	0.09536	0.073797	0.074629	0.061615
434.82	0.135289	0.095906	0.073631	0.074789	0.06159
435.02	0.13551	0.096157	0.073388	0.074684	0.062065
435.22	0.135777	0.096514	0.073476	0.074516	0.062234
435.42	0.135843	0.096597	0.073528	0.07443	0.062177
435.62	0.136256	0.097215	0.073411	0.074747	0.062483
435.82	0.136597	0.097416	0.072971	0.075268	0.062763
436.02	0.13686	0.097204	0.072398	0.07514	0.06316
436.22	0.136741	0.096867	0.072247	0.074825	0.06365
436.42	0.136701	0.09622	0.072377	0.074882	0.063898
436.62	0.136251	0.095891	0.072368	0.074988	0.06406
436.82	0.136179	0.096008	0.072651	0.074631	0.063835
437.02	0.136235	0.095701	0.073117	0.074311	0.063477
437.22	0.136547	0.095542	0.073308	0.074346	0.063312
437.42	0.137016	0.095033	0.073786	0.074065	0.063715
437.62	0.137442	0.094867	0.07426	0.074365	0.063531
437.82	0.137305	0.095069	0.07458	0.07405	0.063654
438.02	0.137369	0.095368	0.074791	0.07358	0.063479
438.22	0.137484	0.095573	0.074915	0.073932	0.063424
438.42	0.137451	0.096094	0.075157	0.073933	0.063605
438.62	0.137916	0.096509	0.074933	0.074134	0.063864
438.82	0.138267	0.096711	0.075066	0.07469	0.063401
439.02	0.138539	0.096889	0.075098	0.074887	0.06349
439.22	0.138586	0.097121	0.075086	0.075141	0.063272
439.42	0.138254	0.097377	0.075245	0.075387	0.063386
439.62	0.138302	0.098134	0.075062	0.075459	0.063259
439.82	0.138062	0.098318	0.074661	0.075615	0.063351
440.02	0.138125	0.098886	0.074854	0.075289	0.063323
440.22	0.137776	0.098762	0.074878	0.075324	0.063435
440.42	0.13768	0.098831	0.075017	0.075213	0.063194
440.62	0.137718	0.099064	0.075104	0.075104	0.063028
440.82	0.137938	0.099252	0.075406	0.074892	0.06254
441.02	0.137973	0.098768	0.075634	0.0748	0.062538
441.22	0.137889	0.098628	0.07567	0.074574	0.062868
441.42	0.138491	0.098322	0.076013	0.074432	0.063188
441.62	0.138782	0.098417	0.076126	0.074196	0.063237
441.82	0.138932	0.098412	0.076267	0.073942	0.063751
442.02	0.139117	0.09875	0.075901	0.074199	0.064238
442.22	0.139448	0.098621	0.075816	0.074392	0.064249
442.42	0.139604	0.099144	0.075848	0.074161	0.064471
442.62	0.140121	0.098956	0.075738	0.074295	0.064464
442.82	0.139851	0.098495	0.076013	0.074183	0.064144
443.02	0.139696	0.098847	0.076154	0.074472	0.064278
443.22	0.139976	0.09895	0.07659	0.074531	0.064372
443.42	0.140038	0.099346	0.07678	0.074749	0.06479
443.62	0.140294	0.099608	0.076476	0.075051	0.064909
443.82	0.140493	0.099981	0.076695	0.075544	0.065006
444.02	0.140685	0.100322	0.07741	0.075986	0.065307
444.22	0.140385	0.100012	0.077386	0.076154	0.065082
444.42	0.140314	0.100213	0.077355	0.076638	0.065003
444.62	0.140661	0.100295	0.077291	0.077325	0.064876
444.82	0.140384	0.100461	0.077392	0.077303	0.065032
445.02	0.139887	0.100511	0.07778	0.077626	0.065392
445.22	0.140134	0.101139	0.077738	0.077454	0.065814
445.42	0.140452	0.101415	0.077713	0.077618	0.065952
445.62	0.140407	0.101392	0.077422	0.07752	0.066044
445.82	0.140768	0.101416	0.077311	0.07746	0.066046
446.02	0.140989	0.101625	0.07682	0.077501	0.066532
446.22	0.14163	0.10176	0.076718	0.077214	0.066097
446.42	0.141748	0.101723	0.076617	0.0772	0.066172
446.62	0.142177	0.101593	0.076656	0.077388	0.065944
446.82	0.142595	0.101438	0.076789	0.077077	0.065616
447.02	0.143647	0.101863	0.077076	0.077328	0.065653
447.22	0.144416	0.101579	0.076976	0.076796	0.065964
447.42	0.14474	0.101344	0.077123	0.07705	0.066178
447.62	0.145235	0.101163	0.077408	0.077243	0.06569
447.82	0.145141	0.101561	0.078195	0.077404	0.065134
448.02	0.145145	0.101446	0.078555	0.077414	0.064937
448.22	0.145396	0.10111	0.07833	0.077552	0.06429
448.42	0.145344	0.101653	0.07868	0.078126	0.063917
448.62	0.145137	0.102121	0.078883	0.078213	0.063926
448.82	0.144394	0.102331	0.079172	0.0778	0.063855
449.02	0.144199	0.102377	0.079327	0.077921	0.06371
449.22	0.144076	0.102584	0.07886	0.077554	0.063154
449.42	0.143652	0.102378	0.078399	0.077739	0.062752
449.62	0.143607	0.102053	0.078165	0.077722	0.062759
449.82	0.144017	0.102108	0.077901	0.077682	0.063021
450.02	0.144059	0.10224	0.077265	0.078078	0.06341
450.22	0.14428	0.102234	0.076794	0.077824	0.063027
450.42	0.14418	0.101983	0.076617	0.077815	0.063361
450.62	0.144427	0.102089	0.076704	0.077472	0.063387
450.82	0.145041	0.101984	0.076829	0.077087	0.06386
451.02	0.145516	0.102276	0.076932	0.076921	0.064476
451.22	0.145527	0.102386	0.076999	0.076822	0.065025
451.42	0.145869	0.102348	0.077565	0.077158	0.065136
451.62	0.145858	0.102457	0.077851	0.077074	0.065495
451.82	0.145964	0.10273	0.07834	0.077225	0.065729
452.02	0.146703	0.102682	0.079087	0.077347	0.065687
452.22	0.146654	0.102927	0.079752	0.077604	0.066249
452.42	0.146287	0.103305	0.080418	0.077637	0.066422
452.62	0.146219	0.103726	0.08048	0.077474	0.067029
452.82	0.145932	0.10405	0.080627	0.077686	0.066842
453.02	0.145785	0.104032	0.080441	0.078068	0.066209
453.22	0.145631	0.104535	0.080437	0.07838	0.065951
453.42	0.145958	0.104628	0.080421	0.078492	0.066398
453.62	0.146065	0.10463	0.080173	0.078298	0.066411
453.82	0.14619	0.104561	0.079946	0.078352	0.066246
454.02	0.146071	0.104922	0.079682	0.078423	0.066048
454.22	0.145964	0.10482	0.07947	0.077798	0.06593
454.42	0.146164	0.104401	0.07941	0.077723	0.066351
454.62	0.146279	0.104305	0.079414	0.077345	0.066178
454.82	0.14649	0.104839	0.079568	0.077012	0.066391
455.02	0.146744	0.104896	0.079405	0.077045	0.066688
455.22	0.146995	0.104808	0.079495	0.077525	0.066581
455.42	0.147339	0.104761	0.079383	0.077528	0.066584
455.62	0.147423	0.104739	0.079467	0.077298	0.06675
455.82	0.148018	0.104878	0.07984	0.07756	0.066149
456.02	0.148418	0.105058	0.08046	0.077817	0.06657
456.22	0.148102	0.105529	0.080384	0.078201	0.067367
456.42	0.148158	0.105905	0.08025	0.078197	0.066911
456.62	0.148071	0.106542	0.080036	0.078835	0.066782
456.82	0.148078	0.106466	0.079893	0.079419	0.066438
457.02	0.148225	0.106371	0.079907	0.079819	0.066119
457.22	0.148467	0.10665	0.080045	0.079912	0.066162
457.42	0.148658	0.106381	0.079893	0.080122	0.065963
457.62	0.148659	0.105998	0.079911	0.080312	0.065041
457.82	0.148487	0.105803	0.079822	0.080421	0.065049
458.02	0.148065	0.105996	0.079471	0.080437	0.065094
458.22	0.147789	0.105692	0.079207	0.080222	0.065367
458.42	0.14808	0.105883	0.079035	0.080102	0.065271
458.62	0.148096	0.106169	0.078755	0.080258	0.065356
458.82	0.148181	0.106825	0.078441	0.080529	0.065366
459.02	0.148079	0.107147	0.077992	0.080916	0.065634
459.22	0.148334	0.107507	0.078238	0.080745	0.065744
459.42	0.14874	0.108162	0.078209	0.080617	0.066027
459.62	0.148782	0.108226	0.07815	0.080346	0.066373
459.82	0.148936	0.108722	0.078349	0.080443	0.066787
460.02	0.149273	0.108967	0.078593	0.080183	0.067258
460.22	0.149233	0.109209	0.078885	0.080055	0.067392
460.42	0.149495	0.109592	0.079523	0.079877	0.067239
460.62	0.149978	0.109885	0.080515	0.08033	0.067547
460.82	0.150699	0.109781	0.081428	0.080227	0.067465
461.02	0.150963	0.109814	0.082121	0.080685	0.06734
461.22	0.151421	0.110052	0.082816	0.080976	0.067251
461.42	0.151901	0.109802	0.083158	0.081424	0.067127
461.62	0.152355	0.109286	0.083452	0.0811	0.067144
461.82	0.152325	0.109092	0.08345	0.081264	0.067283
462.02	0.152409	0.108918	0.083536	0.081379	0.066958
462.22	0.15309	0.108994	0.083422	0.081185	0.067111
462.42	0.153678	0.109233	0.083644	0.08138	0.066982
462.62	0.15415	0.109074	0.083613	0.081656	0.067148
462.82	0.154649	0.10927	0.08339	0.081924	0.066766
463.02	0.154746	0.10886	0.083375	0.081695	0.067166
463.22	0.15518	0.10895	0.083166	0.081189	0.067827
463.42	0.155409	0.108603	0.082876	0.081411	0.068204
463.62	0.155431	0.10833	0.082684	0.081207	0.068613
463.82	0.155464	0.108203	0.082706	0.081087	0.068763
464.02	0.155185	0.108163	0.083026	0.080974	0.068619
464.22	0.15468	0.107934	0.083342	0.080863	0.069341
464.42	0.154682	0.108247	0.083708	0.080904	0.069596
464.62	0.154339	0.108739	0.083862	0.081458	0.069568
464.82	0.154336	0.108957	0.083809	0.081707	0.069459
465.02	0.153969	0.109202	0.083619	0.082381	0.069628
465.22	0.153924	0.109619	0.083635	0.082675	0.069742
465.42	0.153949	0.109794	0.083013	0.082587	0.069728
465.62	0.15378	0.110087	0.083198	0.082136	0.069867
465.82	0.153669	0.110319	0.082971	0.082356	0.069286
466.02	0.154355	0.110652	0.082996	0.082164	0.069394
466.22	0.154643	0.110919	0.083268	0.082074	0.069358
466.42	0.154661	0.110969	0.083735	0.082218	0.069048
466.62	0.155024	0.111042	0.083719	0.08184	0.068905
466.82	0.155471	0.110936	0.083797	0.081695	0.06902
467.02	0.155747	0.110977	0.083747	0.081558	0.069396
467.22	0.156116	0.111736	0.083841	0.081619	0.069691
467.42	0.156649	0.111561	0.084085	0.081976	0.069691
467.62	0.157137	0.11174	0.084151	0.082018	0.069687
467.82	0.156962	0.111459	0.084386	0.082091	0.069678
468.02	0.156641	0.111401	0.0849	0.082085	0.069661
468.22	0.156836	0.111377	0.085088	0.081902	0.070091
468.42	0.15656	0.111717	0.085017	0.082101	0.070024
468.62	0.156416	0.112296	0.085045	0.082441	0.070025
468.82	0.156609	0.112271	0.085343	0.082513	0.069744
469.02	0.156683	0.11217	0.085348	0.082901	0.06926
469.22	0.156807	0.112392	0.084871	0.082816	0.069025
469.42	0.156936	0.113012	0.084694	0.082936	0.068948
469.62	0.157027	0.113076	0.084903	0.083103	0.068806
469.82	0.157404	0.112987	0.084718	0.083586	0.068505
470.02	0.157561	0.112979	0.084386	0.083969	0.068399
470.22	0.157553	0.11305	0.084552	0.084253	0.067864
470.42	0.157828	0.113243	0.084466	0.083996	0.068186
470.62	0.158046	0.113378	0.084417	0.083711	0.068187
470.82	0.158518	0.113296	0.084403	0.08368	0.068158
471.02	0.159021	0.113185	0.084391	0.083677	0.067623
471.22	0.159179	0.113095	0.084793	0.083686	0.067605
471.42	0.159518	0.112961	0.08463	0.083301	0.06797
471.62	0.159755	0.112751	0.084737	0.083233	0.067813
471.82	0.159567	0.112544	0.084743	0.082899	0.068212
472.02	0.159407	0.112901	0.084832	0.082609	0.068507
472.22	0.159533	0.112902	0.084476	0.08233	0.06929
472.42	0.159454	0.112975	0.0842	0.082217	0.069626
472.62	0.159499	0.113275	0.084302	0.082187	0.069676
472.82	0.159451	0.113218	0.084543	0.082219	0.069497
473.02	0.159276	0.113631	0.084279	0.082324	0.069271
473.22	0.159018	0.114087	0.083807	0.082076	0.06938
473.42	0.159196	0.114674	0.083986	0.081916	0.069382
473.62	0.159263	0.114463	0.083771	0.081989	0.069009
473.82	0.159077	0.115068	0.083748	0.082427	0.069134
474.02	0.158898	0.115377	0.083354	0.082563	0.068881
474.22	0.159164	0.115678	0.084095	0.082764	0.069401
474.42	0.158773	0.116072	0.084149	0.082635	0.06996
474.62	0.158868	0.116086	0.084391	0.082632	0.070024
474.82	0.159339	0.115836	0.084733	0.082745	0.06987
475.02	0.159492	0.115556	0.085402	0.082727	0.069589
475.22	0.159542	0.115617	0.085976	0.082794	0.069841
475.42	0.159937	0.115546	0.086398	0.0828	0.069803
475.62	0.160011	0.115457	0.086627	0.083124	0.069715
475.82	0.160178	0.115476	0.086665	0.083476	0.070082
476.02	0.160578	0.115475	0.086781	0.083924	0.070027
476.22	0.161082	0.115361	0.086948	0.084333	0.070263
476.42	0.161472	0.115693	0.087037	0.084824	0.069928
476.62	0.161521	0.115661	0.087296	0.084908	0.069704
476.82	0.161506	0.115648	0.087443	0.08478	0.069636
477.02	0.16158	0.115727	0.087126	0.084922	0.069395
477.22	0.162491	0.115615	0.087005	0.084626	0.069115
477.42	0.162765	0.115302	0.086588	0.084422	0.068854
477.62	0.162688	0.115098	0.086185	0.08471	0.068673
477.82	0.162871	0.115486	0.085743	0.08499	0.068976
478.02	0.163105	0.115498	0.085644	0.084602	0.069038
478.22	0.163204	0.115656	0.085647	0.084708	0.069545
478.42	0.163562	0.115755	0.085355	0.084933	0.069578
478.62	0.163844	0.115526	0.085092	0.084778	0.069825
478.82	0.163706	0.11554	0.085038	0.084668	0.069343
479.02	0.163532	0.115404	0.085016	0.084346	0.069056
479.22	0.163561	0.115855	0.084911	0.08403	0.069365
479.42	0.163513	0.116071	0.085011	0.084063	0.069146
479.62	0.163456	0.116116	0.084906	0.084028	0.069491
479.82	0.163137	0.116337	0.085203	0.084154	0.069441
480.02	0.163179	0.116443	0.08545	0.083934	0.069409
480.22	0.163291	0.116852	0.085797	0.084129	0.069612
480.42	0.163385	0.116999	0.086375	0.084046	0.06977
480.62	0.163226	0.117049	0.08681	0.083982	0.070144
480.82	0.163287	0.117438	0.086974	0.083821	0.070511
481.02	0.163555	0.117329	0.087096	0.084167	0.07071
481.22	0.1639	0.117186	0.087136	0.084054	0.070906
481.42	0.163574	0.11721	0.087215	0.084362	0.071167
481.62	0.163909	0.117622	0.087089	0.084436	0.071125
481.82	0.164157	0.117804	0.087018	0.084379	0.071241
482.02	0.164244	0.118217	0.087282	0.084376	0.071386
482.22	0.164421	0.118251	0.08763	0.084519	0.071185
482.42	0.164776	0.118059	0.087971	0.084846	0.071321
482.62	0.164474	0.118162	0.087846	0.084907	0.070783
482.82	0.164877	0.118479	0.087942	0.084676	0.070456
483.02	0.165064	0.118859	0.087937	0.084492	0.070535
483.22	0.165492	0.119648	0.088081	0.084232	0.070865
483.42	0.165485	0.11938	0.088323	0.084048	0.070615
483.62	0.165652	0.119263	0.088398	0.083928	0.070939
483.82	0.165613	0.119449	0.088598	0.08388	0.071094
484.02	0.166043	0.119317	0.088836	0.084015	0.071125
484.22	0.166259	0.11955	0.088702	0.084719	0.070876
484.42	0.166528	0.1196	0.089027	0.085199	0.071188
484.62	0.16683	0.119731	0.088696	0.085895	0.070909
484.82	0.166849	0.119329	0.088636	0.085894	0.070994
485.02	0.166887	0.119017	0.088305	0.086565	0.070647
485.22	0.166991	0.119121	0.088313	0.086981	0.070628
485.42	0.167298	0.119384	0.088514	0.087258	0.070808
485.62	0.167607	0.119137	0.088205	0.087076	0.0708
485.82	0.167538	0.119194	0.088159	0.087081	0.07098
486.02	0.167577	0.118965	0.088399	0.087382	0.071051
486.22	0.167707	0.11843	0.08899	0.087501	0.070764
486.42	0.16809	0.118223	0.089165	0.087844	0.070951
486.62	0.167984	0.118669	0.089234	0.087794	0.070666
486.82	0.168509	0.119406	0.089209	0.087371	0.070636
487.02	0.168625	0.119663	0.089343	0.087376	0.070673
487.22	0.169092	0.120056	0.089444	0.087166	0.071221
487.42	0.168954	0.120236	0.089344	0.087197	0.071327
487.62	0.169207	0.12091	0.089139	0.087207	0.071402
487.82	0.169307	0.120991	0.088976	0.087215	0.071362
488.02	0.169232	0.121227	0.089126	0.087472	0.07079
488.22	0.169774	0.121612	0.088715	0.088007	0.070652
488.42	0.16977	0.121914	0.089054	0.08847	0.07078
488.62	0.169813	0.122097	0.088859	0.088584	0.070676
488.82	0.169495	0.121953	0.088928	0.088681	0.070689
489.02	0.16947	0.122374	0.088931	0.088879	0.070465
489.22	0.16982	0.122523	0.089794	0.088754	0.071068
489.42	0.170258	0.122238	0.089732	0.088602	0.071508
489.62	0.170262	0.121973	0.089756	0.088708	0.07124
489.82	0.170241	0.121897	0.08999	0.088559	0.071124
490.02	0.170395	0.121076	0.090507	0.088462	0.07154
490.22	0.170696	0.120823	0.090716	0.088317	0.071517
490.42	0.170401	0.12096	0.091049	0.087768	0.072134
490.62	0.170122	0.120957	0.091142	0.087367	0.072141
490.82	0.170224	0.121083	0.091013	0.087373	0.072192
491.02	0.170377	0.120915	0.091183	0.087357	0.072149
491.22	0.170546	0.121429	0.091329	0.087427	0.072342
491.42	0.170497	0.121668	0.091124	0.087379	0.072
491.62	0.170214	0.122006	0.091047	0.08706	0.072037
491.82	0.170266	0.121879	0.09082	0.086941	0.072037
492.02	0.169969	0.122295	0.090786	0.087075	0.072349
492.22	0.170545	0.122702	0.09062	0.087431	0.073031
492.42	0.170333	0.123153	0.090664	0.087517	0.073327
492.62	0.170727	0.123428	0.090258	0.087281	0.073332
492.82	0.171014	0.123631	0.090404	0.087482	0.073467
493.02	0.171315	0.123768	0.090414	0.087031	0.073802
493.22	0.171975	0.123873	0.090734	0.086869	0.073604
493.42	0.172281	0.123899	0.090327	0.0867	0.073324
493.62	0.172501	0.12402	0.090329	0.086846	0.0732
493.82	0.172604	0.123843	0.09067	0.086643	0.073493
494.02	0.172479	0.123467	0.090814	0.086633	0.073875
494.22	0.172464	0.123456	0.09079	0.086633	0.073841
494.42	0.172211	0.123354	0.090921	0.086854	0.073932
494.62	0.17227	0.123188	0.090875	0.087027	0.073394
494.82	0.172595	0.123314	0.091026	0.087316	0.073128
495.02	0.172832	0.123319	0.091467	0.087572	0.072284
495.22	0.172715	0.122956	0.091646	0.087828	0.072368
495.42	0.172554	0.12315	0.091791	0.087806	0.072365
495.62	0.171994	0.123007	0.09204	0.087712	0.072767
495.82	0.172095	0.123048	0.091851	0.08769	0.072951
496.02	0.171976	0.123718	0.092095	0.087842	0.07311
496.22	0.171982	0.123951	0.09232	0.08774	0.0733
496.42	0.172099	0.123886	0.092317	0.087429	0.073331
496.62	0.172366	0.123935	0.092367	0.087575	0.073222
496.82	0.172377	0.124191	0.09281	0.087558	0.07333
497.02	0.172327	0.124189	0.092801	0.087135	0.073436
497.22	0.172177	0.124438	0.093087	0.087463	0.073223
497.42	0.172191	0.124524	0.093036	0.087854	0.073503
497.62	0.172342	0.124465	0.092796	0.088702	0.07394
497.82	0.172242	0.124452	0.092863	0.089013	0.073776
498.02	0.172406	0.124624	0.092696	0.089479	0.073916
498.22	0.172884	0.124763	0.092347	0.08989	0.073925
498.42	0.17335	0.125154	0.092538	0.090316	0.073522
498.62	0.173878	0.125253	0.092645	0.090165	0.073328
498.82	0.174499	0.125187	0.09293	0.090114	0.07337
499.02	0.174697	0.12519	0.093082	0.090127	0.073515
499.22	0.175198	0.124973	0.093065	0.089885	0.073597
499.42	0.175208	0.12542	0.093166	0.089634	0.073739
499.62	0.175291	0.125186	0.09307	0.089137	0.074042
499.82	0.175245	0.126056	0.093032	0.088991	0.073662
500.02	0.175334	0.126128	0.093287	0.089052	0.073349
500.22	0.175396	0.126142	0.093254	0.088671	0.073484
500.42	0.175646	0.126458	0.093342	0.088895	0.07323
500.62	0.175456	0.126984	0.093682	0.089	0.073218
500.82	0.174933	0.127115	0.093789	0.088942	0.07296
501.02	0.175195	0.127018	0.093779	0.089168	0.073408
501.22	0.175117	0.127284	0.093928	0.090034	0.073277
501.42	0.175388	0.127086	0.094233	0.090328	0.073707
501.62	0.175758	0.126945	0.093738	0.090948	0.073905
501.82	0.175954	0.126974	0.093779	0.091346	0.073565
502.02	0.176266	0.127422	0.093823	0.091696	0.074093
502.22	0.176573	0.127606	0.093899	0.091682	0.074248
502.42	0.176683	0.128086	0.094223	0.091783	0.074188
502.62	0.176986	0.127857	0.094012	0.091786	0.074483
502.82	0.176821	0.127967	0.094249	0.091688	0.075076
503.02	0.17676	0.127841	0.094186	0.09165	0.075225
503.22	0.17663	0.127846	0.094168	0.091749	0.075267
503.42	0.176314	0.127778	0.093911	0.091663	0.075213
503.62	0.176551	0.127782	0.093747	0.091625	0.074923
503.82	0.176519	0.128161	0.093606	0.091628	0.074694
504.02	0.17667	0.127604	0.093637	0.091472	0.074427
504.22	0.176586	0.128003	0.093361	0.091076	0.074431
504.42	0.176279	0.127782	0.093526	0.091074	0.074108
504.62	0.176325	0.127634	0.093806	0.09076	0.074255
504.82	0.176266	0.127537	0.09392	0.090602	0.074145
505.02	0.177057	0.127736	0.094369	0.090462	0.074448
505.22	0.177583	0.127708	0.094734	0.090553	0.07431
505.42	0.178145	0.127599	0.095064	0.090209	0.074304
505.62	0.17869	0.127601	0.094493	0.090459	0.07428
505.82	0.17928	0.127919	0.094614	0.090301	0.07432
506.02	0.179601	0.128251	0.094841	0.090093	0.074697
506.22	0.179511	0.128394	0.095208	0.089942	0.074764
506.42	0.179722	0.128154	0.094908	0.090057	0.074721
506.62	0.180488	0.128146	0.09496	0.089938	0.074682
506.82	0.180404	0.128263	0.094975	0.090182	0.074501
507.02	0.180396	0.128328	0.094782	0.090342	0.074228
507.22	0.180399	0.128315	0.094618	0.09031	0.074145
507.42	0.180634	0.128043	0.094227	0.090149	0.073996
507.62	0.1807	0.128125	0.094036	0.089899	0.073848
507.82	0.181044	0.128286	0.093691	0.089555	0.074055
508.02	0.181043	0.12823	0.093541	0.089295	0.073894
508.22	0.18098	0.128306	0.093635	0.089159	0.073738
508.42	0.180876	0.128275	0.094021	0.089168	0.073476
508.62	0.181138	0.128782	0.094474	0.089128	0.073616
508.82	0.180941	0.129087	0.094701	0.089214	0.073488
509.02	0.181258	0.129307	0.095124	0.089612	0.073509
509.22	0.18136	0.129416	0.095699	0.090065	0.073416
509.42	0.181122	0.129788	0.095949	0.090295	0.07358
509.62	0.18097	0.12987	0.095957	0.090411	0.073841
509.82	0.181278	0.130071	0.096113	0.090413	0.07398
510.02	0.181063	0.130571	0.096706	0.090695	0.073964
510.22	0.180873	0.130625	0.096808	0.090942	0.074198
510.42	0.181283	0.130811	0.096411	0.091349	0.074196
510.62	0.181494	0.131399	0.096229	0.091709	0.073838
510.82	0.181139	0.131888	0.096092	0.091754	0.07375
511.02	0.181377	0.131522	0.09608	0.091338	0.074023
511.22	0.181577	0.130916	0.096235	0.0912	0.073851
511.42	0.181887	0.13071	0.095583	0.091214	0.07392
511.62	0.182118	0.130503	0.095367	0.091119	0.073932
511.82	0.182759	0.130607	0.094781	0.091209	0.073855
512.02	0.182925	0.130526	0.094483	0.090874	0.073488
512.22	0.183216	0.130722	0.0945	0.090722	0.073462
512.42	0.18403	0.130497	0.09436	0.090399	0.073307
512.62	0.1849	0.130401	0.094141	0.090361	0.07317
512.82	0.184853	0.13019	0.094098	0.090259	0.073444
513.02	0.185007	0.13008	0.094361	0.0902	0.073503
513.22	0.184667	0.130111	0.094571	0.090213	0.073286
513.42	0.184207	0.130582	0.0947	0.090193	0.07337
513.62	0.184095	0.130666	0.094704	0.090209	0.073097
513.82	0.183931	0.130981	0.094419	0.090445	0.073499
514.02	0.183777	0.131431	0.094537	0.090644	0.073149
514.22	0.183557	0.131517	0.094342	0.091325	0.073044
514.42	0.183128	0.131805	0.094146	0.091704	0.07305
514.62	0.182706	0.132009	0.093986	0.09183	0.072633
514.82	0.182203	0.132212	0.094204	0.091531	0.072872
515.02	0.182095	0.131941	0.094436	0.091548	0.072826
515.22	0.182102	0.13192	0.09455	0.091737	0.073019
515.42	0.182385	0.131823	0.094241	0.091639	0.073158
515.62	0.182594	0.131494	0.094598	0.091592	0.073773
515.82	0.183002	0.131604	0.094402	0.091182	0.073802
516.02	0.18352	0.131656	0.094651	0.090708	0.074063
516.22	0.18426	0.131728	0.0948	0.090287	0.074705
516.42	0.184912	0.131142	0.095035	0.090032	0.074605
516.62	0.185303	0.131224	0.095326	0.090093	0.074785
516.82	0.18523	0.13144	0.095594	0.089631	0.075023
517.02	0.185478	0.131768	0.096147	0.089869	0.074884
517.22	0.185545	0.132061	0.096433	0.090073	0.074588
517.42	0.185508	0.132313	0.097236	0.089792	0.074416
517.62	0.185613	0.132466	0.097558	0.089882	0.074328
517.82	0.185453	0.13244	0.097304	0.090337	0.074104
518.02	0.185558	0.132867	0.098101	0.090413	0.072892
518.22	0.185146	0.132905	0.098118	0.090875	0.072017
518.42	0.184549	0.132539	0.097938	0.09101	0.071907
518.62	0.18435	0.132633	0.097594	0.091074	0.07175
518.82	0.184346	0.13237	0.097796	0.091044	0.071578
519.02	0.184424	0.132105	0.097877	0.090925	0.071239
519.22	0.18457	0.131459	0.097684	0.090987	0.07144
519.42	0.184568	0.131241	0.097591	0.091023	0.071545
519.62	0.184374	0.131401	0.097784	0.091238	0.071863
519.82	0.184579	0.131072	0.097696	0.091555	0.071968
520.02	0.184789	0.130981	0.097515	0.091724	0.072381
520.22	0.185032	0.130758	0.096987	0.091899	0.072934
520.42	0.1852	0.130721	0.097116	0.092054	0.072952
520.62	0.18538	0.131101	0.0968	0.092224	0.072867
520.82	0.185674	0.131662	0.096248	0.092167	0.072517
521.02	0.186203	0.13207	0.096741	0.09205	0.072596
521.22	0.186491	0.132541	0.096622	0.091596	0.072648
521.42	0.186774	0.13269	0.096934	0.091063	0.072785
521.62	0.187132	0.133219	0.096883	0.091381	0.073178
521.82	0.187099	0.132982	0.096466	0.09166	0.07263
522.02	0.187613	0.133556	0.096869	0.091113	0.072259
522.22	0.188084	0.133308	0.096545	0.091077	0.071885
522.42	0.188261	0.133129	0.096267	0.090936	0.072293
522.62	0.188799	0.133361	0.096314	0.090925	0.072301
522.82	0.188777	0.133312	0.096832	0.090906	0.071894
523.02	0.188586	0.133692	0.096958	0.091013	0.071594
523.22	0.188652	0.134141	0.097093	0.091269	0.07176
523.42	0.188537	0.134682	0.097139	0.091291	0.072055
523.62	0.188337	0.134529	0.097319	0.091856	0.072249
523.82	0.188535	0.134032	0.097289	0.092196	0.072664
524.02	0.188545	0.134123	0.097184	0.092502	0.073129
524.22	0.188547	0.134131	0.097124	0.092644	0.07324
524.42	0.188476	0.134432	0.097405	0.092468	0.07319
524.62	0.188206	0.134706	0.096935	0.092522	0.073054
524.82	0.188494	0.134641	0.096718	0.092428	0.073148
525.02	0.188741	0.134471	0.09722	0.092053	0.073594
525.22	0.189171	0.134256	0.097385	0.091632	0.074104
525.42	0.189459	0.133946	0.09735	0.091836	0.07397
525.62	0.189457	0.134212	0.097019	0.092102	0.07398
525.82	0.189195	0.133718	0.096679	0.091866	0.073592
526.02	0.189452	0.133968	0.096639	0.091557	0.073377
526.22	0.189678	0.13396	0.096525	0.091692	0.073081
526.42	0.18939	0.134092	0.09657	0.091599	0.073493
526.62	0.189401	0.134285	0.09678	0.091956	0.073167
526.82	0.189198	0.134721	0.097094	0.091936	0.073101
527.02	0.18903	0.135161	0.096562	0.092014	0.073022
527.22	0.18899	0.135393	0.096467	0.092166	0.073639
527.42	0.188662	0.135596	0.096598	0.092341	0.073805
527.62	0.188713	0.135733	0.096909	0.092623	0.074244
527.82	0.189	0.136262	0.09759	0.09278	0.074418
528.02	0.189235	0.13655	0.097957	0.093092	0.074898
528.22	0.189223	0.137098	0.098383	0.093013	0.074948
528.42	0.189375	0.137556	0.098587	0.092888	0.075016
528.62	0.189353	0.138052	0.098743	0.092959	0.074858
528.82	0.189622	0.138039	0.099246	0.092954	0.074957
529.02	0.19013	0.138168	0.099862	0.092862	0.074762
529.22	0.190361	0.138084	0.10035	0.09275	0.074712
529.42	0.190187	0.138771	0.100391	0.093516	0.07434
529.62	0.190386	0.13914	0.100119	0.093478	0.074353
529.82	0.190721	0.138924	0.100244	0.093439	0.074337
530.02	0.190853	0.138925	0.100182	0.093662	0.074189
530.22	0.19138	0.138896	0.099989	0.093784	0.07443
530.42	0.191393	0.138521	0.099941	0.093814	0.074536
530.62	0.19187	0.138737	0.099766	0.093939	0.074356
530.82	0.19234	0.139024	0.099371	0.09405	0.074847
531.02	0.192243	0.139153	0.099062	0.094086	0.075272
531.22	0.192251	0.139083	0.099176	0.094388	0.075689
531.42	0.19239	0.139612	0.099432	0.094521	0.075381
531.62	0.192903	0.139841	0.099642	0.094354	0.07548
531.82	0.192853	0.139865	0.10006	0.094677	0.075347
532.02	0.193205	0.139922	0.099924	0.094792	0.075418
532.22	0.193152	0.140143	0.09966	0.094959	0.075007
532.42	0.193041	0.14033	0.099254	0.095047	0.074587
532.62	0.192394	0.140692	0.09918	0.095214	0.074532
532.82	0.192016	0.140662	0.099199	0.094967	0.074431
533.02	0.192131	0.140534	0.099235	0.094978	0.074023
533.22	0.191822	0.140742	0.099283	0.094938	0.074063
533.42	0.191614	0.141234	0.099413	0.095129	0.073895
533.62	0.191829	0.140924	0.099283	0.094999	0.073732
533.82	0.191772	0.140525	0.099526	0.094829	0.073913
534.02	0.191698	0.139935	0.0995	0.094742	0.073894
534.22	0.192069	0.139817	0.09958	0.094535	0.074336
534.42	0.192105	0.139695	0.099994	0.094809	0.074536
534.62	0.192458	0.139956	0.100477	0.094495	0.074777
534.82	0.192653	0.139531	0.100548	0.094437	0.075363
535.02	0.19231	0.139635	0.101081	0.094477	0.075921
535.22	0.192569	0.139353	0.101339	0.094831	0.076005
535.42	0.192762	0.139547	0.101448	0.094932	0.075711
535.62	0.193482	0.13942	0.101944	0.094863	0.076052
535.82	0.193863	0.139228	0.101803	0.09489	0.076438
536.02	0.194365	0.139375	0.101509	0.094783	0.076717
536.22	0.194536	0.139553	0.101519	0.095046	0.076475
536.42	0.194281	0.139935	0.101494	0.09521	0.076303
536.62	0.194306	0.140075	0.101622	0.095239	0.076322
536.82	0.194626	0.140103	0.101798	0.094747	0.075899
537.02	0.195107	0.140012	0.101601	0.09486	0.07583
537.22	0.195076	0.140267	0.101222	0.094697	0.075728
537.42	0.19526	0.140151	0.101357	0.094546	0.075173
537.62	0.195355	0.140478	0.100839	0.094565	0.07496
537.82	0.195384	0.140945	0.100615	0.094202	0.075006
538.02	0.195698	0.141029	0.100693	0.094254	0.074724
538.22	0.195829	0.141838	0.100787	0.09449	0.074551
538.42	0.195998	0.141871	0.101054	0.094628	0.074331
538.62	0.196038	0.141952	0.101347	0.094181	0.073888
538.82	0.195968	0.141845	0.101392	0.094158	0.073939
539.02	0.195765	0.142039	0.101627	0.09443	0.074159
539.22	0.1962	0.141865	0.101843	0.094233	0.074288
539.42	0.196371	0.141938	0.101945	0.093947	0.074179
539.62	0.19697	0.141993	0.102512	0.093825	0.074334
539.82	0.196832	0.141541	0.102435	0.093995	0.074539
540.02	0.196783	0.141379	0.103173	0.094398	0.074751
540.22	0.196736	0.14129	0.103667	0.094471	0.074581
540.42	0.196512	0.141005	0.103696	0.094708	0.074757
540.62	0.196343	0.140858	0.103694	0.094823	0.075032
540.82	0.196132	0.140922	0.103513	0.094416	0.075518
541.02	0.196071	0.14091	0.103362	0.094904	0.075909
541.22	0.196123	0.14136	0.103236	0.094423	0.075437
541.42	0.196167	0.141635	0.103142	0.094266	0.07534
541.62	0.196063	0.142133	0.102454	0.094708	0.07571
541.82	0.196298	0.142208	0.102465	0.094594	0.075907
542.02	0.196799	0.142357	0.102281	0.094994	0.07584
542.22	0.196791	0.142857	0.102024	0.09509	0.076193
542.42	0.196828	0.142943	0.102344	0.095335	0.076373
542.62	0.196689	0.143602	0.101974	0.095147	0.07643
542.82	0.196779	0.143895	0.101884	0.095255	0.076806
543.02	0.197262	0.144057	0.10191	0.095346	0.077355
543.22	0.197787	0.144267	0.102186	0.095136	0.07718
543.42	0.197968	0.14427	0.102233	0.095478	0.076862
543.62	0.198078	0.14416	0.102087	0.095863	0.076993
543.82	0.198619	0.14385	0.10212	0.096316	0.07716
544.02	0.199064	0.143897	0.102357	0.096417	0.077217
544.22	0.199366	0.14411	0.102216	0.096305	0.077163
544.42	0.199612	0.143844	0.10163	0.096933	0.077309
544.62	0.199751	0.144104	0.101693	0.09713	0.077472
544.82	0.199995	0.144269	0.102065	0.096776	0.077329
545.02	0.200588	0.14455	0.102352	0.096709	0.077183
545.22	0.201094	0.144892	0.102428	0.095976	0.076843
545.42	0.201091	0.144798	0.102402	0.096203	0.077073
545.62	0.20141	0.145038	0.102122	0.096329	0.07747
545.82	0.20168	0.145284	0.102306	0.096144	0.077453
546.02	0.201529	0.145862	0.102129	0.096391	0.07734
546.22	0.201038	0.146134	0.102541	0.096254	0.077456
546.42	0.200803	0.146435	0.10278	0.096437	0.077244
546.62	0.200998	0.146898	0.102642	0.096047	0.077149
546.82	0.201004	0.146763	0.103068	0.096049	0.077183
547.02	0.200974	0.146341	0.103497	0.095623	0.077423
547.22	0.200874	0.146018	0.103651	0.095651	0.077475
547.42	0.200987	0.14543	0.103657	0.095591	0.077594
547.62	0.201325	0.145065	0.103763	0.09539	0.077788
547.82	0.201648	0.144742	0.104135	0.095374	0.077621
548.02	0.20179	0.144307	0.10409	0.095613	0.077648
548.22	0.202075	0.144272	0.104145	0.096206	0.077834
548.42	0.202373	0.143924	0.103582	0.096321	0.077797
548.62	0.202809	0.144509	0.103698	0.096159	0.077712
548.82	0.202882	0.144834	0.103741	0.095846	0.07748
549.02	0.203423	0.145035	0.10386	0.095639	0.07763
549.22	0.203278	0.145066	0.104328	0.095945	0.077534
549.42	0.203394	0.145651	0.104145	0.096111	0.077293
549.62	0.203451	0.146167	0.104296	0.096448	0.077293
549.82	0.203367	0.146414	0.104654	0.09666	0.076845
550.02	0.203244	0.146936	0.104837	0.096699	0.076397
550.22	0.203084	0.146659	0.105372	0.096511	0.07615
550.42	0.203081	0.14683	0.10514	0.096371	0.076204
550.62	0.203361	0.146923	0.105259	0.096295	0.076094
550.82	0.202931	0.146841	0.105436	0.096248	0.076747
551.02	0.202845	0.146519	0.105622	0.095997	0.077198
551.22	0.203056	0.146249	0.105918	0.096211	0.077464
551.42	0.202863	0.145956	0.106089	0.095832	0.077355
551.62	0.202727	0.146023	0.105728	0.095705	0.077225
551.82	0.202571	0.146058	0.105598	0.095907	0.076931
552.02	0.203119	0.145995	0.105163	0.096368	0.07692
552.22	0.203351	0.146521	0.104756	0.096444	0.076771
552.42	0.203788	0.14674	0.104039	0.096268	0.076831
552.62	0.204128	0.146988	0.10371	0.096345	0.076881
552.82	0.204409	0.146639	0.103695	0.096584	0.076916
553.02	0.204443	0.146237	0.10412	0.096522	0.076734
553.22	0.204508	0.146423	0.1045	0.096889	0.076625
553.42	0.204882	0.146807	0.104667	0.0969	0.076258
553.62	0.20487	0.146443	0.104908	0.097371	0.076108
553.82	0.204548	0.146596	0.104928	0.09733	0.076102
554.02	0.204392	0.146502	0.104828	0.097464	0.076034
554.22	0.204485	0.146077	0.104987	0.097452	0.076286
554.42	0.204873	0.146426	0.104663	0.097264	0.076447
554.62	0.205263	0.146418	0.104527	0.097569	0.076644
554.82	0.205085	0.146665	0.104883	0.097785	0.077021
555.02	0.204917	0.146429	0.10471	0.097422	0.076863
555.22	0.204673	0.146285	0.104886	0.097307	0.07681
555.42	0.204373	0.146641	0.10447	0.097169	0.076787
555.62	0.204237	0.146587	0.104031	0.096991	0.076859
555.82	0.204233	0.146836	0.104332	0.097111	0.077278
556.02	0.204365	0.147284	0.104334	0.097632	0.077407
556.22	0.204246	0.147792	0.104208	0.097741	0.077432
556.42	0.204645	0.147874	0.10388	0.097893	0.077552
556.62	0.204825	0.147529	0.104122	0.097797	0.077655
556.82	0.204993	0.147748	0.104561	0.097895	0.07738
557.02	0.204932	0.148129	0.105151	0.097797	0.077052
557.22	0.205228	0.148542	0.105551	0.097788	0.077203
557.42	0.205735	0.149057	0.105651	0.097674	0.077002
557.62	0.206117	0.149313	0.10519	0.097471	0.077065
557.82	0.206189	0.149664	0.10513	0.097466	0.077149
558.02	0.206967	0.149828	0.104932	0.097533	0.076906
558.22	0.207796	0.150175	0.10503	0.09742	0.076846
558.42	0.208263	0.150409	0.10477	0.097469	0.076434
558.62	0.208858	0.150568	0.104792	0.097792	0.07623
558.82	0.20853	0.15051	0.105148	0.097725	0.0757
559.02	0.208398	0.15019	0.105131	0.097218	0.075374
559.22	0.208707	0.150273	0.105421	0.097289	0.075758
559.42	0.208813	0.150693	0.105353	0.097345	0.07579
559.62	0.208638	0.150607	0.10561	0.097657	0.076428
559.82	0.208652	0.150766	0.105968	0.098063	0.076651
560.02	0.208809	0.150976	0.106091	0.098428	0.076761
560.22	0.209179	0.150799	0.106292	0.098291	0.076654
560.42	0.209535	0.15051	0.106006	0.098244	0.076779
560.62	0.209443	0.150811	0.106524	0.098176	0.077384
560.82	0.209423	0.151065	0.106527	0.098234	0.077256
561.02	0.209382	0.150991	0.106271	0.097681	0.077589
561.22	0.209465	0.151157	0.106285	0.097531	0.07761
561.42	0.209813	0.151234	0.106165	0.09716	0.077576
561.62	0.209253	0.150851	0.105794	0.09701	0.07767
561.82	0.209028	0.150661	0.105755	0.096974	0.077777
562.02	0.208886	0.15063	0.10566	0.096546	0.077535
562.22	0.208799	0.150656	0.106156	0.096449	0.077656
562.42	0.208744	0.150248	0.10653	0.096276	0.077292
562.62	0.208774	0.149871	0.107091	0.096358	0.077103
562.82	0.208197	0.149439	0.107557	0.096324	0.07744
563.02	0.208416	0.149227	0.107601	0.096004	0.077357
563.22	0.208584	0.14941	0.107646	0.096333	0.077702
563.42	0.208553	0.14986	0.107794	0.096685	0.077468
563.62	0.208515	0.149616	0.107936	0.097044	0.077816
563.82	0.208374	0.14954	0.108085	0.096795	0.077698
564.02	0.208692	0.149749	0.107999	0.096939	0.077797
564.22	0.20908	0.14972	0.107807	0.097114	0.077452
564.42	0.209392	0.150026	0.107443	0.09724	0.077714
564.62	0.20934	0.150731	0.107697	0.097298	0.077602
564.82	0.209631	0.150747	0.107324	0.097197	0.077415
565.02	0.209618	0.150994	0.107085	0.096932	0.077481
565.22	0.209633	0.151068	0.107135	0.097449	0.077249
565.42	0.209641	0.151156	0.107071	0.097607	0.077183
565.62	0.20959	0.151441	0.106958	0.097604	0.077298
565.82	0.209992	0.151826	0.106937	0.097566	0.077508
566.02	0.210355	0.151876	0.106964	0.097767	0.077423
566.22	0.21062	0.151568	0.107166	0.09824	0.077361
566.42	0.210999	0.151327	0.107329	0.098442	0.077138
566.62	0.211423	0.151334	0.107445	0.098565	0.077526
566.82	0.211713	0.151122	0.107892	0.098753	0.07756
567.02	0.21198	0.151287	0.107835	0.098959	0.076745
567.22	0.211831	0.151731	0.108223	0.099469	0.07684
567.42	0.211864	0.151885	0.108368	0.099514	0.076529
567.62	0.212056	0.151855	0.108406	0.099633	0.076247
567.82	0.211989	0.15195	0.108643	0.099033	0.076063
568.02	0.212202	0.151984	0.108753	0.099321	0.07592
568.22	0.212254	0.152154	0.108699	0.099194	0.076145
568.42	0.21221	0.152791	0.108729	0.099166	0.07658
568.62	0.211813	0.153128	0.108705	0.09932	0.076903
568.82	0.211971	0.153071	0.108635	0.099324	0.077426
569.02	0.211829	0.153114	0.108725	0.099363	0.077904
569.22	0.211901	0.153191	0.108813	0.099442	0.078051
569.42	0.211945	0.153516	0.108975	0.099681	0.077966
569.62	0.211901	0.153345	0.109208	0.099515	0.07815
569.82	0.211673	0.15339	0.108854	0.099834	0.078383
570.02	0.212078	0.153624	0.108549	0.100333	0.078337
570.22	0.212609	0.153511	0.108462	0.100591	0.078539
570.42	0.213119	0.154087	0.10872	0.100576	0.078609
570.62	0.213474	0.154302	0.108947	0.100459	0.078989
570.82	0.213563	0.154222	0.109172	0.1007	0.078562
571.02	0.213692	0.154761	0.109207	0.101005	0.078403
571.22	0.213775	0.154901	0.109447	0.100705	0.078896
571.42	0.214198	0.15508	0.10969	0.10052	0.078764
571.62	0.214576	0.155173	0.110021	0.100196	0.07875
571.82	0.21433	0.155125	0.110228	0.09946	0.078658
572.02	0.214432	0.155166	0.110135	0.099777	0.07865
572.22	0.214323	0.155342	0.109856	0.099413	0.078773
572.42	0.214548	0.155385	0.109864	0.09941	0.079062
572.62	0.214445	0.154717	0.109886	0.099221	0.079347
572.82	0.214391	0.154119	0.109974	0.099439	0.079286
573.02	0.214303	0.154089	0.110111	0.099041	0.079411
573.22	0.214201	0.153841	0.110088	0.098955	0.079395
573.42	0.213655	0.153959	0.109993	0.099238	0.079207
573.62	0.213293	0.154204	0.110019	0.099027	0.078915
573.82	0.213214	0.154639	0.109551	0.099301	0.078941
574.02	0.213341	0.154919	0.109085	0.099756	0.079382
574.22	0.213811	0.154853	0.109117	0.099905	0.079575
574.42	0.213838	0.155338	0.109161	0.099839	0.079289
574.62	0.214137	0.155731	0.109178	0.099853	0.079739
574.82	0.214682	0.156266	0.109184	0.100151	0.079772
575.02	0.215507	0.156654	0.109531	0.100505	0.079617
575.22	0.216253	0.156714	0.109658	0.100304	0.079864
575.42	0.216955	0.157399	0.10984	0.100783	0.08005
575.62	0.217386	0.157389	0.110136	0.100842	0.079906
575.82	0.217832	0.15755	0.110116	0.100772	0.079839
576.02	0.218605	0.157349	0.110337	0.100781	0.07956
576.22	0.219227	0.157396	0.110747	0.100604	0.079418
576.42	0.220261	0.157439	0.111141	0.10079	0.079781
576.62	0.220052	0.157284	0.111316	0.101006	0.079585
576.82	0.220051	0.157684	0.111383	0.101277	0.07917
577.02	0.219992	0.157985	0.111705	0.100866	0.079106
577.22	0.219699	0.157849	0.111708	0.100985	0.079026
577.42	0.218877	0.158275	0.111821	0.101037	0.078888
577.62	0.218385	0.158325	0.112058	0.100854	0.078871
577.82	0.217738	0.158138	0.111772	0.101102	0.07905
578.02	0.217311	0.15814	0.111391	0.101262	0.079201
578.22	0.217134	0.158299	0.111685	0.101288	0.078595
578.42	0.217036	0.158867	0.111776	0.101029	0.078803
578.62	0.217229	0.159438	0.111853	0.101233	0.07929
578.82	0.217577	0.159489	0.111818	0.101669	0.079709
579.02	0.217758	0.159065	0.11197	0.101754	0.079767
579.22	0.217597	0.158855	0.112051	0.101862	0.08036
579.42	0.21755	0.158945	0.112099	0.102074	0.080887
579.62	0.217689	0.158477	0.112497	0.101828	0.080768
579.82	0.2181	0.158362	0.112674	0.10133	0.081118
580.02	0.218574	0.157957	0.113104	0.101094	0.080764
580.22	0.219076	0.158307	0.113141	0.10123	0.08091
580.42	0.219487	0.158544	0.113231	0.101362	0.080992
580.62	0.219147	0.158467	0.112853	0.101669	0.080993
580.82	0.219398	0.158576	0.112496	0.10166	0.080786
581.02	0.21963	0.158435	0.112596	0.101816	0.080966
581.22	0.220312	0.158525	0.112467	0.101774	0.081058
581.42	0.220409	0.158556	0.11247	0.102013	0.081298
581.62	0.220784	0.158683	0.111956	0.102109	0.081171
581.82	0.220827	0.158802	0.111788	0.102043	0.080899
582.02	0.220848	0.159145	0.111777	0.102279	0.080647
582.22	0.221078	0.159371	0.112075	0.10264	0.080598
582.42	0.221423	0.159652	0.11215	0.102864	0.081074
582.62	0.221367	0.159879	0.112532	0.10288	0.081576
582.82	0.221417	0.159775	0.112747	0.10297	0.081706
583.02	0.221319	0.159733	0.112684	0.102549	0.081654
583.22	0.221043	0.159624	0.113137	0.102431	0.081572
583.42	0.220968	0.159523	0.11384	0.102128	0.081613
583.62	0.220524	0.159632	0.114203	0.102199	0.081591
583.82	0.220149	0.159724	0.114316	0.102096	0.081613
584.02	0.219944	0.159594	0.114479	0.101913	0.081248
584.22	0.220136	0.159782	0.114249	0.101968	0.081072
584.42	0.220301	0.159709	0.11384	0.101987	0.080851
584.62	0.219983	0.159528	0.113686	0.102413	0.081013
584.82	0.220296	0.159622	0.113492	0.102521	0.080691
585.02	0.22085	0.159794	0.113687	0.102364	0.080497
585.22	0.221714	0.159837	0.113521	0.1023	0.080188
585.42	0.221635	0.159629	0.113503	0.102732	0.079829
585.62	0.221807	0.159971	0.113289	0.10286	0.079534
585.82	0.221748	0.160013	0.113475	0.103005	0.079783
586.02	0.221773	0.160026	0.11378	0.103342	0.079811
586.22	0.221843	0.159826	0.114038	0.103412	0.079706
586.42	0.221757	0.160042	0.113828	0.103138	0.080073
586.62	0.221452	0.16036	0.114067	0.102724	0.080377
586.82	0.221589	0.160588	0.113733	0.102457	0.080475
587.02	0.221519	0.1607	0.113823	0.102336	0.080578
587.22	0.221388	0.161201	0.114239	0.102201	0.080858
587.42	0.221572	0.161397	0.114608	0.102154	0.080968
587.62	0.221676	0.161344	0.114527	0.102543	0.08116
587.82	0.222078	0.161848	0.114377	0.102176	0.080826
588.02	0.222635	0.162079	0.114288	0.102224	0.080993
588.22	0.222961	0.162076	0.114027	0.102974	0.08124
588.42	0.223142	0.162502	0.113953	0.102954	0.081423
588.62	0.222891	0.162614	0.114246	0.10319	0.081301
588.82	0.222972	0.162753	0.114079	0.103188	0.080873
589.02	0.223459	0.162912	0.114024	0.10311	0.080613
589.22	0.223765	0.163156	0.113956	0.103229	0.080348
589.42	0.223856	0.163375	0.114627	0.103557	0.080002
589.62	0.224061	0.163412	0.115001	0.103725	0.080159
589.82	0.224226	0.163075	0.115271	0.103663	0.080426
590.02	0.224688	0.162747	0.115718	0.103839	0.080319
590.22	0.224991	0.162153	0.115495	0.10378	0.080539
590.42	0.225236	0.162162	0.115057	0.103648	0.081206
590.62	0.225317	0.162097	0.115215	0.103697	0.08153
590.82	0.225755	0.1621	0.11524	0.103302	0.081789
591.02	0.225847	0.16207	0.115594	0.103579	0.082467
591.22	0.226242	0.162282	0.115649	0.1034	0.082966
591.42	0.226858	0.161957	0.11601	0.103614	0.083094
591.62	0.22694	0.161993	0.115987	0.103599	0.083587
591.82	0.22698	0.162169	0.115677	0.103292	0.083596
592.02	0.226992	0.162013	0.115678	0.103678	0.084093
592.22	0.226893	0.162228	0.115596	0.103927	0.084097
592.42	0.226943	0.162624	0.115389	0.103391	0.083793
592.62	0.22641	0.162632	0.115328	0.103125	0.083327
592.82	0.226191	0.162787	0.115358	0.103203	0.083263
593.02	0.22661	0.163316	0.115208	0.10332	0.083345
593.22	0.226696	0.163988	0.11548	0.10302	0.083161
593.42	0.227342	0.163858	0.115967	0.103068	0.082908
593.62	0.227438	0.163996	0.115853	0.103457	0.08333
593.82	0.227472	0.163735	0.115713	0.103579	0.083423
594.02	0.2279	0.163411	0.116069	0.103859	0.083083
594.22	0.227984	0.163232	0.116022	0.103927	0.08341
594.42	0.228004	0.163516	0.116157	0.103863	0.083285
594.62	0.22773	0.163691	0.116341	0.103828	0.083031
594.82	0.227784	0.163877	0.116962	0.103513	0.083254
595.02	0.227428	0.164294	0.117361	0.103796	0.083582
595.22	0.22765	0.164457	0.117727	0.103959	0.083344
595.42	0.227663	0.164237	0.117563	0.103647	0.083013
595.62	0.227355	0.164654	0.117508	0.103412	0.082928
595.82	0.227149	0.164904	0.117835	0.103305	0.082385
596.02	0.22728	0.165375	0.118051	0.103216	0.082124
596.22	0.227451	0.165643	0.117975	0.10291	0.081971
596.42	0.227424	0.165698	0.117969	0.102517	0.082128
596.62	0.227116	0.165924	0.117925	0.102189	0.082074
596.82	0.227198	0.165916	0.117793	0.10242	0.082213
597.02	0.227389	0.166528	0.116983	0.102163	0.082237
597.22	0.227214	0.166803	0.116904	0.101769	0.082194
597.42	0.227406	0.166647	0.116644	0.102115	0.082277
597.62	0.227359	0.167128	0.116413	0.102833	0.08279
597.82	0.227278	0.166984	0.116174	0.103164	0.082629
598.02	0.227141	0.166977	0.116418	0.103069	0.082181
598.22	0.227325	0.167351	0.116276	0.103639	0.082198
598.42	0.227206	0.167395	0.11645	0.103604	0.082226
598.62	0.227048	0.167209	0.116606	0.103754	0.082243
598.82	0.227364	0.166851	0.117086	0.104167	0.082331
599.02	0.227082	0.166611	0.117327	0.10465	0.082199
599.22	0.227509	0.165917	0.117478	0.104828	0.081929
599.42	0.227555	0.165846	0.11718	0.104878	0.081667
599.62	0.227693	0.165724	0.11738	0.105543	0.081665
[truncated: 3,113 more rows]

## Sheet: Fig 4c
Time (sec)	pSTAT1d 200nM	pSTAT1d 50nM	pSTAT1d 12.5nM	pSTAT1d 3.125nM	pSTAT1d 0.78nM
500.02	-0.02423	-0.02284	-0.02729	-0.02704	-0.03247
500.22	-0.02576	-0.01909	-0.02715	-0.02797	-0.02894
500.42	-0.02182	-0.02232	-0.03014	-0.02268	-0.03297
500.62	-0.02384	-0.01963	-0.02873	-0.02405	-0.02991
500.82	-0.02592	-0.01709	-0.02501	-0.02662	-0.02912
501.02	-0.02415	-0.02503	-0.03265	-0.02561	-0.03225
501.22	-0.02085	-0.01952	-0.02755	-0.02817	-0.02775
501.42	-0.02379	-0.01732	-0.02415	-0.03279	-0.03042
501.62	-0.02643	-0.02216	-0.02861	-0.03259	-0.02944
501.82	-0.02958	-0.02324	-0.02374	-0.02791	-0.02815
502.02	-0.02222	-0.026	-0.02793	-0.02257	-0.02553
502.22	-0.02424	-0.02153	-0.02392	-0.02756	-0.02879
502.42	-0.02171	-0.02494	-0.02097	-0.026	-0.03303
502.62	-0.02105	-0.0218	-0.02387	-0.02776	-0.0278
502.82	-0.02158	-0.02172	-0.02388	-0.02553	-0.02948
503.02	-0.0229	-0.01985	-0.02181	-0.02354	-0.02677
503.22	-0.01639	-0.02304	-0.02591	-0.01932	-0.03264
503.42	-0.0241	-0.02179	-0.02216	-0.02499	-0.0242
503.62	-0.02292	-0.01975	-0.02809	-0.02299	-0.02984
503.82	-0.0209	-0.01959	-0.02234	-0.02051	-0.02571
504.02	-0.02027	-0.01787	-0.02599	-0.02712	-0.02521
504.22	-0.02115	-0.02317	-0.01917	-0.02241	-0.02565
504.42	-0.01262	-0.01896	-0.02344	-0.02387	-0.02643
504.62	-0.01982	-0.01802	-0.02364	-0.02714	-0.02641
504.82	-0.02067	-0.0219	-0.02206	-0.02396	-0.02576
505.02	-0.0167	-0.01816	-0.01834	-0.02178	-0.01994
505.22	-0.02233	-0.01767	-0.02288	-0.02424	-0.02615
505.42	-0.01475	-0.01637	-0.01733	-0.02662	-0.03014
505.62	-0.01683	-0.01725	-0.0196	-0.02223	-0.02757
505.82	-0.01881	-0.01709	-0.01914	-0.01876	-0.02389
506.02	-0.01868	-0.01371	-0.01743	-0.0183	-0.02354
506.22	-0.01586	-0.02239	-0.01903	-0.02547	-0.02066
506.42	-0.01776	-0.02129	-0.02073	-0.02025	-0.02645
506.62	-0.0166	-0.0169	-0.02256	-0.02041	-0.02289
506.82	-0.01591	-0.01574	-0.01825	-0.02124	-0.02177
507.02	-0.02031	-0.01964	-0.02184	-0.01812	-0.02138
507.22	-0.01969	-0.01722	-0.01458	-0.01773	-0.02098
507.42	-0.01402	-0.02054	-0.01448	-0.01425	-0.02108
507.62	-0.0179	-0.0177	-0.02174	-0.01479	-0.02555
507.82	-0.01715	-0.01215	-0.01989	-0.02417	-0.02375
508.02	-0.01499	-0.01842	-0.02049	-0.01756	-0.02024
508.22	-0.02084	-0.01859	-0.02085	-0.0175	-0.02466
508.42	-0.01577	-0.01586	-0.01902	-0.01468	-0.02437
508.62	-0.01284	-0.01313	-0.01969	-0.0235	-0.0212
508.82	-0.01533	-0.01675	-0.02191	-0.01915	-0.02188
509.02	-0.0141	-0.01568	-0.01849	-0.01954	-0.0203
509.22	-0.01434	-0.01417	-0.01698	-0.01089	-0.02292
509.42	-0.02292	-0.01885	-0.01886	-0.01608	-0.02183
509.62	-0.01981	-0.01401	-0.02216	-0.01515	-0.02664
509.82	-0.01142	-0.01796	-0.018	-0.01577	-0.02027
510.02	-0.01511	-0.01952	-0.01822	-0.02097	-0.02252
510.22	-0.01297	-0.01173	-0.01688	-0.01941	-0.01716
510.42	-0.0143	-0.01437	-0.01962	-0.01675	-0.02117
510.62	-0.01792	-0.01784	-0.02004	-0.02034	-0.02113
510.82	-0.01349	-0.01709	-0.01948	-0.02204	-0.02163
511.02	-0.01928	-0.01356	-0.02033	-0.02143	-0.01664
511.22	-0.01742	-0.0175	-0.01695	-0.02001	-0.02454
511.42	-0.01177	-0.01644	-0.01881	-0.01714	-0.0203
511.62	-0.01231	-0.01598	-0.01643	-0.01882	-0.02226
511.82	-0.01841	-0.01305	-0.01533	-0.02171	-0.02294
512.02	-0.01611	-0.01202	-0.01735	-0.01865	-0.02368
512.22	-0.01935	-0.01773	-0.01556	-0.01532	-0.02118
512.42	-0.0185	-0.01674	-0.01907	-0.01909	-0.02002
512.62	-0.01684	-0.01355	-0.01607	-0.01491	-0.02586
512.82	-0.01465	-0.01574	-0.01857	-0.0179	-0.01924
513.02	-0.01552	-0.01679	-0.01505	-0.01594	-0.02417
513.22	-0.01295	-0.01476	-0.01221	-0.01193	-0.02031
513.42	-0.01321	-0.01632	-0.01177	-0.01699	-0.0181
513.62	-0.01594	-0.01039	-0.01911	-0.01363	-0.0215
513.82	-0.01311	-0.01483	-0.01245	-0.01522	-0.02002
514.02	-0.01909	-0.00928	-0.01705	-0.01453	-0.02218
514.22	-0.01674	-0.0198	-0.01652	-0.01509	-0.02098
514.42	-0.01213	-0.01236	-0.01252	-0.01346	-0.0197
514.62	-0.00967	-0.01387	-0.01638	-0.0141	-0.01684
514.82	-0.0136	-0.01274	-0.01766	-0.01641	-0.01991
515.02	-0.01276	-0.01494	-0.01142	-0.01903	-0.01711
515.22	-0.01442	-0.01678	-0.01709	-0.01616	-0.02231
515.42	-0.0177	-0.01441	-0.01714	-0.0157	-0.01967
515.62	-0.01319	-0.01147	-0.01562	-0.01557	-0.01752
515.82	-0.01257	-0.00963	-0.01613	-0.01474	-0.01747
516.02	-0.01183	-0.00943	-0.01624	-0.01513	-0.0206
516.22	-0.01499	-0.01432	-0.01628	-0.01626	-0.0153
516.42	-0.01227	-0.00907	-0.01501	-0.01656	-0.02175
516.62	-0.01699	-0.01292	-0.01484	-0.01691	-0.02
516.82	-0.01062	-0.00688	-0.01759	-0.01526	-0.01914
517.02	-0.01048	-0.01093	-0.01346	-0.01551	-0.01723
517.22	-0.01359	-0.01352	-0.01502	-0.01311	-0.01338
517.42	-0.01065	-0.01345	-0.01532	-0.01296	-0.0198
517.62	-0.00957	-0.01416	-0.01497	-0.01465	-0.01922
517.82	-0.01489	-0.00953	-0.01362	-0.01696	-0.0128
518.02	-0.01387	-0.01149	-0.01278	-0.0137	-0.02052
518.22	-0.00838	-0.01438	-0.01269	-0.01137	-0.01961
518.42	-0.01754	-0.01319	-0.01779	-0.01305	-0.01844
518.62	-0.01125	-0.00872	-0.01405	-0.01656	-0.01563
518.82	-0.00918	-0.00996	-0.00983	-0.01029	-0.01638
519.02	-0.01292	-0.00802	-0.01408	-0.00841	-0.01844
519.22	-0.01086	-0.01372	-0.01518	-0.01309	-0.02009
519.42	-0.01031	-0.01057	-0.01353	-0.01631	-0.01615
519.62	-0.01233	-0.01414	-0.01399	-0.01374	-0.01582
519.82	-0.00845	-0.01518	-0.01211	-0.01146	-0.01432
520.02	-0.00946	-0.01757	-0.01519	-0.00991	-0.01584
520.22	-0.01495	-0.00729	-0.01478	-0.01656	-0.01877
520.42	-0.01089	-0.00597	-0.01441	-0.0136	-0.01533
520.62	-0.01481	-0.00711	-0.01429	-0.01515	-0.0155
520.82	-0.01303	-0.00962	-0.01411	-0.01496	-0.01838
521.02	-0.01752	-0.00784	-0.01296	-0.01215	-0.01876
521.22	-0.01331	-0.01085	-0.01414	-0.01357	-0.01815
521.42	-0.01491	-0.01118	-0.01551	-0.01735	-0.01618
521.62	-0.01276	-0.01044	-0.00972	-0.01191	-0.01811
521.82	-0.00908	-0.00972	-0.01814	-0.01621	-0.0179
522.02	-0.00953	-0.01143	-0.01089	-0.01258	-0.01785
522.22	-0.00919	-0.00841	-0.0126	-0.0114	-0.01642
522.42	-0.01297	-0.01447	-0.00932	-0.00838	-0.01338
522.62	-0.01043	-0.01136	-0.01679	-0.01295	-0.01492
522.82	-0.01311	-0.0039	-0.01308	-0.01097	-0.01744
523.02	-0.00908	-0.01024	-0.01169	-0.01011	-0.01673
523.22	-0.01385	-0.01175	-0.01426	-0.01559	-0.01422
523.42	-0.00583	-0.00599	-0.01209	-0.01382	-0.01332
523.62	-0.00666	-0.00941	-0.00909	-0.01428	-0.01799
523.82	-0.01231	-0.0141	-0.00757	-0.01164	-0.01321
524.02	-0.00882	-0.00683	-0.01421	-0.00997	-0.01632
524.22	-0.00594	-0.00514	-0.01533	-0.01135	-0.01604
524.42	-0.0105	-0.00997	-0.01346	-0.00993	-0.02005
524.62	-0.01421	-0.01084	-0.00931	-0.00408	-0.01588
524.82	-0.00825	-0.00792	-0.01013	-0.01281	-0.01281
525.02	-0.00668	-0.00734	-0.01274	-0.00824	-0.01332
525.22	-0.00972	-0.01045	-0.01262	-0.01109	-0.01149
525.42	-0.00924	-0.01386	-0.01518	-0.01089	-0.01792
525.62	-0.0111	-0.01254	-0.01057	-0.01161	-0.01478
525.82	-0.00604	-0.00674	-0.00768	-0.00666	-0.0159
526.02	-0.00652	-0.01088	-0.00981	-0.00918	-0.01072
526.22	-0.00435	-0.008	-0.01702	-0.01121	-0.01454
526.42	-0.01211	-0.0065	-0.01493	-0.00908	-0.01528
526.62	-0.01049	-0.00586	-0.01186	-0.01322	-0.01462
526.82	-0.00992	-0.00926	-0.0101	-0.00966	-0.01338
527.02	-0.00567	-0.01104	-0.00977	-0.0124	-0.0168
527.22	-0.00767	-0.00803	-0.01441	-0.00955	-0.01709
527.42	-0.01219	-0.01252	-0.01162	-0.01064	-0.01043
527.62	-0.00685	-0.00993	-0.00952	-0.01105	-0.01291
527.82	-0.01136	-0.01043	-0.01109	-0.01037	-0.01346
528.02	-0.00658	-0.0142	-0.01117	-0.01069	-0.01507
528.22	-0.00397	-0.01461	-0.01009	-0.01125	-0.01453
528.42	-0.00689	-0.01257	-0.01095	-0.01087	-0.01299
528.62	-0.00749	-0.01052	-0.01233	-0.01395	-0.0163
528.82	-0.00719	-0.00424	-0.01276	-0.01503	-0.01338
529.02	-0.00769	-0.00644	-0.00951	-0.00847	-0.01415
529.22	-0.01237	-0.00938	-0.00655	-0.01127	-0.01336
529.42	-0.00729	-0.0127	-0.014	-0.00396	-0.01385
529.62	-0.01257	-0.0113	-0.01045	-0.01244	-0.00968
529.82	-0.01066	-0.01173	-0.00814	-0.01033	-0.01688
530.02	-0.0066	-0.00904	-0.00861	-0.00865	-0.01233
530.22	-0.00891	-0.00879	-0.01273	-0.00554	-0.0089
530.42	-0.00583	-0.01092	-0.00473	-0.00712	-0.01539
530.62	-0.00907	-0.0091	-0.01481	-0.00993	-0.01491
530.82	-0.00805	-0.00863	-0.00549	-0.01203	-0.01895
531.02	-0.00969	-0.00905	-0.01215	-0.0091	-0.01519
531.22	-0.00648	-0.00504	-0.0078	-0.00771	-0.00989
531.42	-0.00323	-0.00809	-0.00927	-0.00259	-0.01175
531.62	-0.00811	-0.00967	-0.00754	-0.01294	-0.01364
531.82	-0.00995	-0.00658	-0.00954	-0.00591	-0.01013
532.02	-0.00745	-0.00811	-0.00253	-0.0084	-0.01223
532.22	-0.01155	-0.00722	-0.01071	-0.01424	-0.01598
532.42	-0.01069	-0.00634	-0.00889	-0.01009	-0.00951
532.62	-0.00515	-0.00904	-0.01295	-0.00306	-0.01229
532.82	-0.00363	-0.00466	-0.00671	-0.01116	-0.0107
533.02	-0.0087	-0.00638	-0.01157	-0.00455	-0.00667
533.22	-0.00743	-0.01129	-0.00974	-0.00658	-0.01523
533.42	-0.0056	-0.01489	-0.01294	-0.01256	-0.00998
533.62	-0.00363	-0.00472	-0.00953	-0.00982	-0.01061
533.82	-0.00572	-0.00554	-0.00819	-0.00998	-0.01225
534.02	-0.00768	-0.00359	-0.00841	-0.00801	-0.01114
534.22	-0.00681	-0.0046	-0.01095	-0.0098	-0.00475
534.42	-0.00759	-0.01167	-0.0074	-0.00958	-0.01384
534.62	-0.00963	-0.00864	-0.00995	-0.00291	-0.01305
534.82	-0.007	-0.00377	-0.01001	-0.00649	-0.01232
535.02	-0.009	-0.00741	-0.00756	-0.00735	-0.01057
535.22	-0.00522	-0.00303	-0.01144	-0.00969	-0.00988
535.42	-0.01016	-0.00352	-0.01038	-0.01083	-0.01208
535.62	-0.00845	-0.00762	-0.00997	-0.00975	-0.01157
535.82	-0.00322	-0.00957	-0.01101	-0.01012	-0.01259
536.02	-0.00842	-0.00507	-0.01155	-0.00461	-0.01454
536.22	-0.00149	-0.00409	-0.01371	-0.00755	-0.00846
536.42	-0.00046	-0.00846	-0.01133	-0.00969	-0.01167
536.62	-0.00153	-0.00937	-0.00915	-0.01035	-0.01242
536.82	-0.00876	-0.00288	-0.00755	-0.0104	-0.01215
537.02	-0.00919	-0.00531	-0.00546	-0.00525	-0.00945
537.22	-0.01152	-0.00409	-0.00882	-0.00851	-0.01125
537.42	-0.00816	-0.00573	-0.01079	-0.00732	-0.01094
537.62	-0.01157	-0.00283	-0.00983	-0.00908	-0.013
537.82	-0.00741	-0.00785	-0.00888	-0.01093	-0.01341
538.02	-0.00834	-0.01164	-0.01044	-0.0056	-0.01232
538.22	-0.00925	-0.01305	-0.00775	-0.0071	-0.01017
538.42	-0.0053	-0.0065	-0.00946	-0.00531	-0.01302
538.62	-0.00565	-0.00772	-0.00827	-0.00831	-0.01662
538.82	-0.00836	-0.00717	-0.00615	-0.00208	-0.00994
539.02	-0.00571	-0.00578	-0.00819	-0.00743	-0.00904
539.22	-0.00909	-0.00854	-0.00646	-0.00926	-0.01155
539.42	-0.00587	-0.00786	-0.01194	-0.01135	-0.01352
539.62	-0.00538	-0.00996	-0.00598	-0.006	-0.00994
539.82	-0.00756	-0.0058	-0.00855	-0.01204	-0.01372
540.02	-0.00601	-0.00495	-0.00346	-0.00661	-0.01198
540.22	-0.00594	-0.00702	-0.00912	-0.01341	-0.01283
540.42	-0.00894	-0.00371	-0.00989	-0.00955	-0.0105
540.62	-0.0072	-0.00463	-0.00859	-0.00952	-0.01078
540.82	-0.00474	-0.00792	-0.00618	-0.00674	-0.01254
541.02	-0.00833	-0.00844	-0.00986	-0.00542	-0.01124
541.22	-0.00662	-0.01166	-0.00852	-0.00617	-0.01093
541.42	-0.00535	-0.00951	-0.00861	-0.00701	-0.01453
541.62	-0.00564	-0.00707	-0.00745	-0.01067	-0.00913
541.82	-0.0067	-0.00739	-0.00907	-0.01	-0.00879
542.02	-0.00356	-0.0101	-0.01119	-0.00817	-0.01041
542.22	-0.0058	-0.00726	-0.00797	-0.00932	-0.01244
542.42	-0.00532	-0.00764	-0.00946	-0.01086	-0.01479
542.62	-0.00758	-0.00755	-0.00613	-0.00322	-0.01264
542.82	-0.00837	-0.00322	-0.01007	-0.00573	-0.01392
543.02	-0.01021	-0.00967	-0.00981	-0.00512	-0.0068
543.22	-0.00132	-0.00783	-0.00651	-0.00952	-0.01396
543.42	-0.00483	-0.00833	-0.01087	-0.00834	-0.00588
543.62	-0.00183	-0.00559	-0.00987	-0.001	-0.0105
543.82	-0.00205	-0.00536	-0.00791	-0.00791	-0.01596
544.02	-0.00872	-0.01128	-0.00943	-0.00651	-0.00898
544.22	-0.00494	-0.00903	-0.00398	-0.00933	-0.00854
544.42	-0.00904	-0.00709	-0.00477	-0.007	-0.01317
544.62	-0.00492	-0.00705	-0.00707	-0.00583	-0.01535
544.82	-0.004	-0.00128	-0.00721	-0.00938	-0.01193
545.02	-0.00696	-0.00585	-0.0064	-0.01095	-0.0137
545.22	-0.01143	-0.00365	-0.00811	-0.00435	-0.00997
545.42	-0.00207	-0.00634	-0.00721	-0.00331	-0.00853
545.62	-0.00672	-0.007	-0.00525	-0.01019	-0.01115
545.82	-0.00533	-0.00388	-0.0075	-0.00469	-0.01565
546.02	-0.00838	-0.00616	-0.00755	-0.00436	-0.01291
546.22	-0.00931	-0.00657	-0.00621	-0.0061	-0.01142
546.42	-0.00988	-0.001	-0.00509	-0.00991	-0.00728
546.62	-0.01375	-0.00688	-0.00749	-0.00959	-0.00975
546.82	-0.00692	-0.00295	-0.00475	-0.00339	-0.01009
547.02	-0.00876	0.00039	-0.0085	-0.00985	-0.01173
547.22	-0.00733	-0.00875	-0.00761	-0.0116	-0.01292
547.42	-0.00531	-0.00832	-0.0103	-0.01213	-0.01326
547.62	-0.00645	-0.00956	-0.00812	-0.00993	-0.00968
547.82	-0.00729	-0.00963	-0.00658	-0.00566	-0.0127
548.02	-0.00498	-0.0045	-0.00941	-0.0064	-0.01272
548.22	-0.00819	-0.00586	-0.01058	-0.00828	-0.01484
548.42	-0.00466	-0.00574	-0.0084	-0.00665	-0.01296
548.62	-0.0081	-0.00486	-0.00761	-0.00741	-0.01154
548.82	-0.00527	-0.00656	-0.00543	-0.00827	-0.01053
549.02	-0.00442	-0.00566	-0.00513	-0.00242	-0.01167
549.22	-0.00498	-0.00604	-0.00092	-0.00649	-0.00835
549.42	-0.00994	-0.00588	-0.00533	-0.00956	-0.00905
549.62	-0.00547	-0.00434	-0.00606	-0.00517	-0.00821
549.82	-0.00641	-0.00575	-0.00441	-0.00345	-0.00835
550.02	-0.00582	-0.00469	-0.00868	-0.00765	-0.0119
550.22	-0.00411	-0.00942	-0.00487	-0.0063	-0.00853
550.42	-0.00701	-0.00713	-0.00882	-0.00509	-0.00684
550.62	-0.00859	-0.00553	-0.00711	-0.00827	-0.01092
550.82	-0.00678	-0.00465	-0.00392	-0.00831	-0.01359
551.02	-0.00478	-0.00805	-0.00759	-0.0023	-0.00991
551.22	-0.00932	-0.00305	-0.01066	-0.00979	-0.01039
551.42	-0.00704	-0.00317	-0.00511	-0.00605	-0.01108
551.62	-0.00266	-0.00178	-0.00526	-0.00528	-0.01229
551.82	-0.00555	-0.00658	-0.0093	-0.00512	-0.01146
552.02	-0.00862	-0.00604	-0.00494	-0.00808	-0.01443
552.22	-0.00794	-0.00667	-0.00444	-0.01067	-0.00883
552.42	-0.00498	-0.00831	-0.01102	-0.00752	-0.00689
552.62	-0.0019	-0.0021	-0.00517	-0.00578	-0.00994
552.82	-0.00653	-0.00761	-0.00623	-0.00694	-0.01036
553.02	-0.00537	-0.00178	-0.01052	-0.00989	-0.01008
553.22	-0.00547	-0.00664	-0.0015	-0.00913	-0.01467
553.42	-0.00562	-0.00345	-0.00969	-0.00736	-0.00552
553.62	-0.00665	-0.00541	-0.00617	-0.00464	-0.01003
553.82	-0.00435	-0.0038	-0.00563	-0.00753	-0.01014
554.02	-0.00066	0.00102	-0.00544	-0.01054	-0.01092
554.22	-0.00703	-0.00891	-0.00849	-0.00352	-0.01166
554.42	-0.00664	-0.0041	-0.005	-0.00822	-0.00557
554.62	-0.00301	-0.00371	-0.00933	-0.00324	-0.00704
554.82	-0.00817	-0.00951	-0.0048	-0.00379	-0.00313
555.02	-0.00211	-0.00266	-0.00574	-0.00766	-0.01121
555.22	-0.01002	-0.00661	-0.00659	-0.00691	-0.011
555.42	-0.00364	-0.00188	-0.00306	-0.00678	-0.01402
555.62	-0.00159	-0.00237	-0.00662	-0.00429	-0.0084
555.82	-0.00768	-0.00693	-0.00923	-0.00911	-0.01346
556.02	-0.00534	-0.00538	-0.00376	-0.00397	-0.01373
556.22	-0.00161	-0.00657	0.00052	-0.00593	-0.0073
556.42	-0.0055	-0.00925	-0.00726	-0.00551	-0.00968
556.62	-0.00505	-0.01188	-0.00354	-0.00851	-0.01098
556.82	-0.00117	-0.00752	-0.00433	-0.00219	-0.01137
557.02	-0.00708	-0.00855	-0.00924	-0.00415	-0.01038
557.22	-0.00911	-0.00795	-0.00698	-0.00099	-0.01364
557.42	-0.00028	-0.0026	-0.00415	-0.01022	-0.00819
557.62	-0.00274	-0.00551	-0.00143	-0.01068	-0.00903
557.82	-0.00609	-0.00667	-0.00685	-0.00888	-0.00971
558.02	-0.00183	-0.00344	-0.00388	-0.0051	-0.01143
558.22	-0.00999	-0.00192	-0.00398	-0.00788	-0.00885
558.42	-0.0041	-0.00557	-0.00605	-0.00465	-0.01161
558.62	-0.0001	-0.0034	-0.00456	-0.00588	-0.00976
558.82	-0.00379	-0.00318	-0.00516	-0.00145	-0.00876
559.02	-0.00527	0.00166	-0.00408	-0.00286	-0.00777
559.22	-0.00236	-0.00551	-0.00425	-0.00532	-0.01074
559.42	-0.00481	-0.00297	-0.00208	-0.00178	-0.00654
559.62	-0.00614	-0.00569	-0.00554	-0.01027	-0.0079
559.82	-0.00519	-0.00288	-0.00656	-0.00183	-0.00661
560.02	-0.00651	-0.00281	-0.00646	-0.00507	-0.00808
560.22	-0.00484	-0.00742	-0.00669	-0.00484	-0.01013
560.42	-0.00884	-0.00382	-0.00374	-0.00661	-0.00947
560.62	-0.00089	-0.00049	-0.00572	-0.00594	-0.00948
560.82	-0.00177	-0.00824	-0.00564	-0.00541	-0.00963
561.02	-0.00536	-0.00378	-0.00865	-0.0003	-0.01031
561.22	-0.00375	-0.00797	-0.00509	-0.0031	-0.00961
561.42	-0.00929	-0.00229	-0.00535	-0.00469	-0.01118
561.62	-0.00138	-0.00397	-0.00433	-0.00635	-0.00521
561.82	-0.00671	-0.00385	-0.00635	-0.0024	-0.0164
562.02	-0.00118	-0.0065	-0.00206	-0.00945	-0.00994
562.22	0.00093	-0.00258	-0.00542	-0.00317	-0.01096
562.42	0.00058	-0.00162	-0.00738	-0.00314	-0.01503
562.62	-0.0044	-0.00611	-0.00598	-0.00763	-0.00698
562.82	-0.00413	-0.00413	-0.0033	-0.00447	-0.00969
563.02	-0.00519	-0.00248	-0.00379	0.00072	-0.0102
563.22	-0.00621	-0.0051	-0.0053	0.00184	-0.01103
563.42	-0.00184	-0.00063	-0.00492	-0.00529	-0.00738
563.62	-0.00301	-0.00507	-0.00262	-0.00288	-0.0128
563.82	-0.00644	-0.00057	-0.00745	-0.0066	-0.0028
564.02	-0.00116	0.00105	-0.00626	-0.00227	-0.00588
564.22	-0.00323	-0.00245	-0.00546	-0.00211	-0.01083
564.42	-0.00533	-0.0038	-0.00485	-0.00314	-0.00644
564.62	-0.00123	-0.00484	-0.00194	-0.00142	-0.00466
564.82	-0.00574	-0.00101	-0.00281	-0.00345	-0.00741
565.02	-0.0064	-0.00222	0.00042	-0.00456	-0.00587
565.22	-0.00229	-0.00334	-0.00654	-0.00201	-0.01396
565.42	-0.00506	-0.00377	-0.00702	-0.00262	-0.00884
565.62	-0.00483	-0.00418	-0.00528	-0.00454	-0.00741
565.82	0.0001	-0.00164	-0.00303	-0.00783	-0.0122
566.02	-0.00688	-0.00683	-0.00527	-0.00066	-0.0092
566.22	-0.00575	-0.00833	-0.00183	-0.01099	-0.00731
566.42	-0.00287	-0.00216	-0.0065	-0.00674	-0.01123
566.62	-0.00473	0.00273	-0.00304	0.00054	-0.01014
566.82	-0.00431	-0.00059	-0.00142	-0.00784	-0.00717
567.02	-0.00775	-0.00431	-0.00298	-0.00384	-0.00986
567.22	-0.00349	-0.00725	-0.00361	-0.00751	-0.00756
567.42	-0.00026	-0.00232	-0.00152	-0.00948	-0.00675
567.62	-0.00074	-0.00093	-0.00326	-0.00215	-0.00949
567.82	-0.00189	0.00048	-0.00278	0.00152	-0.0117
568.02	-0.00446	-0.00117	-0.00193	-0.00121	-0.00484
568.22	-0.00396	-0.00573	-0.00516	-0.00109	-0.00898
568.42	-0.00511	-0.00421	-0.00579	0.00014	-0.0077
568.62	0.00131	-0.00048	-0.00304	-0.00228	-0.0038
568.82	-0.00371	-0.00018	-0.00309	-0.00511	-0.00857
569.02	-0.00193	-0.00345	-0.00496	-0.0048	-0.00551
569.22	-0.0012	-0.01007	-0.00189	-0.00378	-0.00885
569.42	-0.00206	-0.00103	-0.00422	-0.00484	-0.00691
569.62	-0.00491	-0.0037	-0.00106	-0.00562	-0.00741
569.82	-0.00036	-0.00342	-0.00369	-0.00782	-0.01091
570.02	0.00037	-0.00351	-0.00253	-0.00152	-0.00501
570.22	-0.00275	-0.0045	-0.00197	-0.00603	-0.00798
570.42	-0.00482	0.00076	-0.0037	-0.00263	-0.00668
570.62	-0.0002	-0.00407	-0.00451	0.00115	-0.01186
570.82	-0.00186	-0.0035	-0.00221	-0.00265	-0.01087
571.02	-0.0032	-0.00174	-0.0061	-0.00564	-0.00709
571.22	0.00166	0.00386	-0.00076	-0.00018	-0.00624
571.42	-0.002	-0.00191	-0.00564	-0.00288	-0.0074
571.62	-0.00264	-0.00603	-0.00535	0.00445	-0.00685
571.82	9e-05	-0.00258	-0.00332	-0.00189	-0.00866
572.02	-0.00445	-0.00312	-0.00475	-0.00188	-0.00502
572.22	-0.00445	-0.00576	-0.00695	-0.00241	-0.00839
572.42	-0.004	-0.0041	-0.00373	-0.00205	-0.00846
572.62	-0.00628	-0.00114	-0.00741	0.00296	-0.00505
572.82	-0.00083	0.00152	-0.00363	-0.00234	-0.00494
573.02	-0.00158	-0.00625	-0.0022	-0.00376	-0.00591
573.22	-0.00446	-0.00022	-0.00564	-0.00341	-0.00525
573.42	-0.00468	-0.00572	-0.00795	0.00044	-0.01056
573.62	0.00138	-0.00456	-0.00438	-0.00712	-0.00611
573.82	-0.00515	-0.00083	-0.00225	-0.00026	-0.00841
574.02	-0.00055	-0.00705	-0.00455	2e-05	-0.00392
574.22	-0.00029	-0.00191	-0.00157	-0.00408	-0.00409
574.42	-0.00206	-0.00111	-0.00178	-0.00386	-0.00601
574.62	-0.00181	-0.00466	-0.00779	-0.00054	-0.00322
574.82	-0.0035	-0.0048	0.00272	-0.00411	-0.01008
575.02	-0.00226	-0.00327	-0.0053	-0.00225	-0.00843
575.22	-0.00132	0.00083	-0.00287	-0.00077	-0.00758
575.42	-0.00334	-0.00441	-0.00535	-0.00263	-0.00702
575.62	-0.00354	-0.00672	-0.00273	0.00177	-0.00743
575.82	-0.004	-0.00246	-0.0063	-0.00574	-0.00794
576.02	0.00175	-0.00276	-0.00583	-0.00212	-0.00422
576.22	-0.00382	-0.00481	-0.00276	-0.00221	-0.00719
576.42	-0.00408	0.00054	-0.00513	-0.00314	-0.01142
576.62	-0.00088	-0.00556	-0.00828	-0.00114	-0.00548
576.82	-0.00171	-0.00139	-0.00327	-0.00292	-0.00499
577.02	-0.00302	-0.00165	-0.00326	-0.0065	-0.00472
577.22	-0.00183	0.00052	-0.0047	0.00096	-0.00979
577.42	-0.00338	-0.004	-0.00208	-0.00349	-0.00529
577.62	-0.00389	0.00026	-0.0025	-0.00515	-0.00767
577.82	-0.00178	-0.00149	-0.00299	-0.00311	-0.00645
578.02	-0.00258	-0.00447	-0.00471	0.00211	-0.00912
578.22	-0.00016	-0.00222	-0.00479	0.00134	-0.0084
578.42	-0.00179	-0.00242	-4e-05	-0.00359	-0.00725
578.62	-0.00214	-0.00298	-0.00441	-0.00143	-0.00763
578.82	0.00461	-0.00185	-0.00363	-0.00239	-0.00656
579.02	-0.00217	-0.00069	-0.00324	-0.00387	-0.00744
579.22	-0.00124	-0.00169	-0.00545	-0.00047	-0.00682
579.42	-0.0026	-0.00019	-0.0001	-0.00473	-0.00633
579.62	-0.0011	0.00031	-0.00097	-0.00116	-0.0093
579.82	-0.00403	-0.00369	-0.00373	-0.00335	-0.0065
580.02	0.00013	0.00129	-0.00025	-0.00366	-0.0108
580.22	-0.00119	-0.0015	-0.00231	-0.00299	-0.00771
580.42	-0.0014	0.00201	-0.00367	0.00098	-0.00766
580.62	0.0016	-0.00047	-0.00383	0.00193	-0.00955
580.82	-0.00258	0.00067	-0.00167	-0.00228	-0.00485
581.02	-0.005	-0.0026	-0.00107	0.00082	-0.00754
581.22	0.00277	-0.00483	-0.01003	0.00062	-0.00626
581.42	0.00021	-0.00156	-0.00391	0.0036	-0.00521
581.62	-0.0019	-0.00031	-0.00389	-0.00626	-0.00906
581.82	0.00061	-0.00211	-0.00273	0.00078	-0.00902
582.02	-0.00192	-0.00289	-0.00075	0.00189	-0.00782
582.22	0.00256	-0.00042	0.00162	0.0024	-0.00799
582.42	0.0004	-0.00597	-0.00511	0.00289	-0.00845
582.62	0.00131	-0.00079	-0.00655	-0.00257	-0.00371
582.82	-0.00548	0.00164	-0.00693	-0.00152	-0.0078
583.02	-0.00022	-0.00201	-0.00366	-0.00039	-0.0087
583.22	-0.00079	0.00113	-0.00127	0.00066	-0.00581
583.42	0.00061	-0.00524	-0.00223	-0.00611	-0.00682
583.62	0.00096	-0.00047	-0.00386	9e-05	-0.00522
583.82	-0.00215	-0.0029	-0.00306	0.0009	0.00141
584.02	-0.00469	-0.00334	-0.00446	0.0007	-0.00658
584.22	0.00173	0.00183	0.00028	0.001	0.00233
584.42	-0.00507	0.00419	0.00057	-0.005	-0.0062
584.62	0.00196	-0.00531	-0.00446	0.0007	-0.00296
584.82	-0.00154	-0.00249	-0.00198	0.00129	-0.00515
585.02	0.00013	0.00138	0.00057	-0.00365	-0.00557
585.22	-0.00193	0.00048	-0.00672	0.00033	-0.005
585.42	0.00018	-0.00049	-0.00473	-0.00233	-0.00615
585.62	0.00143	-0.00135	0.00235	0.00037	-0.00491
585.82	-0.00686	0.00118	0.00075	0.00182	-0.00315
586.02	0.00115	-0.00279	-0.00294	0.00194	-0.00869
586.22	-0.00125	-0.00028	-0.00335	-0.00028	-0.00474
586.42	0.00122	-0.00207	-0.00309	-0.00203	-0.00721
586.62	0.00262	0.00464	-0.00371	-0.00254	-0.00749
586.82	-0.00223	0.0017	-0.00424	-0.00181	-0.00493
587.02	-0.00062	-0.00308	-0.00616	0.00313	-0.00944
587.22	-0.00039	0.00054	-0.00121	0.00301	-0.00466
587.42	-0.00138	-0.00235	-0.00091	-0.00354	-0.0042
587.62	-0.00322	0.00086	-0.00736	0.00341	-0.00723
587.82	0.0035	0.00496	0.00101	0.00101	-0.00445
588.02	0.00038	0.00191	0.00121	-0.00029	-0.00633
588.22	0.00126	0.00055	-0.00055	0.00036	-0.00786
588.42	0.00186	0.00216	-0.00079	-0.0038	-0.00615
588.62	-0.0001	-0.00015	-0.00212	0.00294	-0.00779
588.82	-0.00245	0.00186	-0.00151	-0.00117	-0.00446
589.02	-0.00044	-0.00079	-6e-05	-0.00033	-0.00565
589.22	-0.00306	-0.00112	-0.00294	-0.00036	-0.00535
589.42	-0.00019	0.00181	-0.0024	-0.00514	-0.00593
589.62	-0.00034	0.00202	-0.00185	-0.00056	-0.0074
589.82	-0.00132	0.00161	-0.00133	0.00129	-0.0045
590.02	0.0005	-0.00401	0.00025	-0.00413	-0.00641
590.22	0.00234	-0.00332	0.00148	-0.00118	-0.00976
590.42	0.00263	0.00076	-0.00463	-0.00094	-0.00263
590.62	-0.00515	-0.00194	-0.00495	-0.00089	-0.00585
590.82	-0.00368	-0.00333	-9e-05	0.00121	-0.0013
591.02	-0.00013	-0.00019	-0.00092	0.00306	0.00134
591.22	0.00233	-0.00301	-0.00384	-0.00421	-0.00351
591.42	0.00392	0.00017	-0.00431	0.00267	-0.00258
591.62	-0.00201	-0.00108	-0.00711	0.00226	-0.00834
591.82	0.0016	-0.0021	-0.00211	0.00135	-0.00989
592.02	-0.00064	-0.00366	-0.0029	-0.00303	-0.00428
592.22	-0.00597	-0.0007	-0.00086	-0.00025	-0.004
592.42	-0.00538	-0.00228	-0.00321	-0.00015	-0.0036
592.62	0.00313	-0.00355	-0.00185	-0.00218	-0.004
592.82	0.00049	0.00163	-0.00395	0.00634	-0.00957
593.02	-0.00739	0.00034	-0.00211	0.00108	-0.00333
593.22	0.00316	-0.00037	-0.00166	-0.00244	-0.0066
593.42	3e-05	-0.00151	-0.00516	0.00191	-0.0034
593.62	-0.00043	-0.00136	-0.00506	0.0023	-0.00412
593.82	0.00249	-0.00153	-0.00233	0	-0.00604
594.02	-0.0037	-0.00435	0.00131	-0.00131	-0.00721
594.22	-0.00054	0.00477	-0.00122	-0.00194	-0.00303
594.42	0.00198	0.00246	-0.00574	-0.00052	-0.00302
594.62	-0.00323	-0.00035	-0.00252	-0.00267	-0.00536
594.82	0.00018	-0.0012	0.00163	-0.00074	-0.00403
595.02	0.0032	-0.00195	-0.00052	-0.00241	-0.00185
595.22	0.00164	0.00131	-0.0001	0.00196	-0.00397
595.42	-0.00012	-0.00735	-0.00665	-0.00101	-0.00089
595.62	0.00327	0.00093	-0.00431	0.00051	-0.00417
595.82	-0.00777	0.0013	-0.00211	0.00333	-0.0053
596.02	-0.00309	0.00389	-0.00582	-0.00118	-0.00906
596.22	-0.00259	1e-05	-0.00339	-0.00073	-0.00325
596.42	-0.00101	0.00302	-0.00165	0.00502	-0.00385
596.62	-0.00194	-1e-05	-0.00388	0.00011	-0.00696
596.82	0.00269	-0.00351	-0.00445	-0.00372	0.00064
597.02	0.00058	-0.00384	-0.00314	-0.00089	-0.0062
597.22	-0.00222	-0.00012	-0.00627	-0.00142	-0.00762
597.42	0.00059	-0.00198	0.00338	0.00147	-0.00429
597.62	-0.00061	0.00126	-0.00354	0.00143	-0.00208
597.82	-0.00297	-0.003	-0.0023	0.00223	-0.00236
598.02	-0.00192	-0.00376	0.00132	-0.00054	-0.00882
598.22	-0.00282	-0.00325	-0.00051	0.00014	-0.00728
598.42	0.0003	0.00078	-0.00249	-0.00197	-0.00254
598.62	0.00572	0.00621	-0.00469	0.00537	-0.00196
598.82	0.00134	-0.00118	-0.00626	-0.00026	-0.0038
599.02	-3e-05	0.00105	-0.00542	-0.00061	-0.0017
599.22	0.00392	-0.00025	-0.00532	0.00373	-0.00455
599.42	0.00303	-0.0042	-0.001	-0.00421	-0.00448
599.62	-0.00253	0.00014	-0.00013	-0.00035	-0.00322
599.82	0	0	0	0	0
600.03	0.007159	0.002513	-0.00112	0.003428	0.003214
600.23	0.008914	0.002421	-0.0001	0.003749	0.004424
600.43	0.010824	0.002113	0.000188	0.003552	0.005441
600.63	0.013617	0.001964	0.000447	0.003283	0.00571
600.83	0.017428	0.001894	0.000676	0.003335	0.006189
601.03	0.022545	0.002432	0.001274	0.003471	0.006971
601.23	0.028326	0.003477	0.001843	0.003317	0.007435
601.43	0.035074	0.004989	0.001879	0.002836	0.007677
601.63	0.042446	0.006294	0.002286	0.002839	0.008012
601.83	0.05048	0.007937	0.002553	0.002627	0.007698
602.03	0.059634	0.00969	0.002646	0.002124	0.007078
602.23	0.069177	0.011261	0.002502	0.001463	0.006195
602.43	0.079513	0.013576	0.002836	0.001373	0.006175
602.63	0.090846	0.015981	0.00325	0.000808	0.006059
602.83	0.102087	0.018654	0.003647	0.000624	0.005621
603.03	0.113087	0.02079	0.003518	0.000313	0.004694
603.23	0.125178	0.023451	0.00457	0.001068	0.004063
603.43	0.137619	0.026069	0.00544	0.001362	0.004129
603.63	0.150217	0.029268	0.0069	0.001792	0.00454
603.83	0.161798	0.03207	0.008087	0.002048	0.004653
604.03	0.174088	0.035582	0.00862	0.002364	0.00422
604.23	0.187103	0.039171	0.00986	0.002969	0.004689
604.43	0.19918	0.04219	0.009975	0.002892	0.004441
604.63	0.21191	0.045524	0.010733	0.003214	0.004103
604.83	0.225057	0.048922	0.011255	0.003704	0.004547
605.03	0.23788	0.052637	0.011966	0.00382	0.004761
605.23	0.2505	0.055941	0.012349	0.003555	0.004924
605.43	0.26329	0.05923	0.012889	0.003601	0.004898
605.63	0.275339	0.062199	0.013724	0.004089	0.005607
605.83	0.287689	0.065211	0.014342	0.003753	0.005611
606.03	0.300229	0.067732	0.014867	0.003444	0.005427
606.23	0.312124	0.070149	0.015231	0.003043	0.005077
606.43	0.323915	0.073726	0.015664	0.003171	0.004966
606.63	0.335939	0.076424	0.01635	0.002921	0.004426
606.83	0.3474	0.078782	0.016788	0.003075	0.004225
607.03	0.359156	0.08211	0.017792	0.00382	0.0044
607.23	0.371168	0.085443	0.018932	0.004314	0.00478
607.43	0.382832	0.088262	0.019257	0.004595	0.004997
607.63	0.394694	0.091919	0.020399	0.004958	0.005694
607.83	0.405364	0.094997	0.020761	0.004647	0.005405
608.03	0.417477	0.0986	0.021796	0.00524	0.006056
608.23	0.429384	0.102122	0.022618	0.006054	0.007137
608.43	0.440148	0.105406	0.023167	0.006291	0.006815
608.63	0.451528	0.10786	0.023914	0.006647	0.006647
608.83	0.462404	0.111205	0.024208	0.006923	0.006428
609.03	0.472715	0.113905	0.024677	0.007378	0.006079
609.23	0.482923	0.116501	0.025604	0.007367	0.005842
609.43	0.492712	0.119716	0.026507	0.00786	0.005806
609.63	0.502711	0.123457	0.027611	0.008585	0.006513
609.83	0.512766	0.126118	0.028263	0.00864	0.006111
610.03	0.522323	0.128447	0.02892	0.008876	0.005617
610.23	0.531198	0.131105	0.029156	0.008574	0.004793
610.43	0.540058	0.134089	0.02963	0.00834	0.004481
610.63	0.548346	0.136443	0.030073	0.008244	0.004187
610.83	0.557061	0.13947	0.030923	0.00873	0.004006
611.03	0.565405	0.142963	0.031665	0.009188	0.00414
611.23	0.57378	0.14567	0.031736	0.008468	0.003817
611.43	0.582301	0.148749	0.032856	0.008346	0.00368
611.63	0.59081	0.152235	0.033944	0.008451	0.003994
611.83	0.599104	0.155337	0.034572	0.008654	0.003547
612.03	0.607511	0.158148	0.034972	0.009214	0.003303
612.23	0.61589	0.161232	0.035484	0.009282	0.002973
612.43	0.623641	0.163921	0.036159	0.009115	0.002202
612.63	0.631548	0.166011	0.036473	0.00855	0.001373
612.83	0.639067	0.16952	0.036888	0.008682	0.000969
613.03	0.646194	0.171463	0.036933	0.008671	0.000699
613.23	0.653789	0.174437	0.038106	0.008542	0.001073
613.43	0.661234	0.17758	0.038675	0.008482	0.00168
613.63	0.668744	0.180538	0.039456	0.008475	0.001575
613.83	0.676181	0.183439	0.040232	0.008671	0.001976
614.03	0.683437	0.186974	0.041653	0.009184	0.002545
614.23	0.689963	0.18996	0.042331	0.009048	0.002638
614.43	0.696738	0.193307	0.043499	0.009345	0.003699
614.63	0.702838	0.196409	0.044386	0.009711	0.004678
614.83	0.709411	0.1998	0.045681	0.010448	0.005509
615.03	0.715515	0.202872	0.04637	0.010322	0.00596
615.23	0.72164	0.205942	0.047103	0.010339	0.006227
615.43	0.727512	0.209386	0.048187	0.011013	0.006343
615.63	0.733598	0.212317	0.04874	0.011419	0.006718
615.83	0.739248	0.214829	0.048773	0.01177	0.006176
616.03	0.74465	0.216965	0.049251	0.011752	0.005658
616.23	0.750618	0.219482	0.049522	0.011363	0.005473
616.43	0.756277	0.221742	0.049649	0.011131	0.005006
616.63	0.761627	0.224195	0.049435	0.010757	0.004211
616.83	0.767379	0.226983	0.04985	0.01132	0.003772
617.03	0.772264	0.228882	0.04993	0.011052	0.003531
617.23	0.778008	0.231995	0.051215	0.01124	0.003679
617.43	0.782972	0.2351	0.051308	0.010969	0.003645
617.63	0.788107	0.238433	0.052284	0.011396	0.003528
617.83	0.793553	0.242451	0.053625	0.012109	0.004302
618.03	0.798516	0.24599	0.054911	0.0128	0.004557
618.23	0.803132	0.249205	0.055754	0.013142	0.005189
618.43	0.807549	0.253124	0.057366	0.013928	0.006256
618.63	0.811926	0.256272	0.058255	0.014738	0.007324
618.83	0.81667	0.259597	0.059492	0.015556	0.008077
619.03	0.820602	0.26261	0.060102	0.015883	0.007952
619.23	0.824112	0.265532	0.060772	0.01626	0.007579
619.43	0.82766	0.267877	0.061239	0.015967	0.007085
619.63	0.831419	0.270508	0.062036	0.016048	0.007232
619.83	0.835398	0.273003	0.062479	0.015865	0.006611
620.03	0.839205	0.274938	0.062506	0.015199	0.005805
620.23	0.84316	0.277209	0.062646	0.014837	0.00547
620.43	0.847154	0.279827	0.0636	0.014286	0.005115
620.63	0.851265	0.282257	0.064222	0.014253	0.004962
620.83	0.855671	0.284653	0.06512	0.014181	0.004844
621.03	0.858734	0.286409	0.065267	0.013377	0.004521
621.23	0.863065	0.289724	0.066293	0.013246	0.005082
621.43	0.86687	0.292706	0.066325	0.012871	0.005002
621.63	0.870407	0.295698	0.067761	0.013195	0.004868
621.83	0.874142	0.29837	0.068613	0.013382	0.004705
622.03	0.877807	0.30108	0.069613	0.01415	0.004608
622.23	0.881653	0.304471	0.071102	0.015042	0.005348
622.43	0.884487	0.307186	0.0722	0.015642	0.005344
622.63	0.8883	0.309927	0.073104	0.016705	0.006165
622.83	0.890874	0.312931	0.07362	0.016435	0.005593
623.03	0.893637	0.31574	0.074265	0.016841	0.005426
623.23	0.896377	0.318501	0.074881	0.017302	0.005547
623.43	0.899071	0.321258	0.075475	0.017214	0.005182
623.63	0.901944	0.324673	0.076504	0.0178	0.005398
623.83	0.905429	0.327691	0.077558	0.018602	0.005423
624.03	0.908316	0.330057	0.07765	0.018191	0.005233
624.23	0.911363	0.33312	0.078547	0.01856	0.005633
624.43	0.914284	0.3354	0.07902	0.017831	0.00578
624.63	0.91747	0.337658	0.079416	0.018137	0.005887
624.83	0.920142	0.340433	0.080004	0.017741	0.006389
625.03	0.92279	0.343144	0.08047	0.017782	0.00613
625.23	0.92588	0.346322	0.081176	0.017964	0.00637
625.43	0.928584	0.348687	0.081209	0.017788	0.00518
625.63	0.931351	0.351411	0.081919	0.018101	0.004776
625.83	0.934288	0.353614	0.082059	0.017977	0.004341
626.03	0.936957	0.356205	0.082676	0.0184	0.004248
626.23	0.939285	0.358661	0.083763	0.018961	0.003926
626.43	0.941926	0.361643	0.085028	0.019529	0.004101
626.63	0.944131	0.364127	0.085504	0.01962	0.004305
626.83	0.945564	0.366489	0.085129	0.019025	0.003826
627.03	0.949095	0.369529	0.085871	0.019494	0.004666
627.23	0.951771	0.372661	0.086936	0.019805	0.004745
627.43	0.954524	0.375705	0.088229	0.020278	0.004948
627.63	0.957475	0.378624	0.088721	0.020489	0.005188
627.83	0.959578	0.381053	0.088784	0.020676	0.005029
628.03	0.961761	0.38322	0.089085	0.020018	0.004694
628.23	0.964023	0.385567	0.089616	0.020095	0.004578
628.43	0.966134	0.387679	0.090316	0.020006	0.004787
628.63	0.968103	0.390026	0.090749	0.020239	0.004973
628.83	0.970058	0.393055	0.091577	0.020793	0.005528
629.03	0.972361	0.395333	0.091872	0.020508	0.004647
629.23	0.974557	0.396991	0.092206	0.020053	0.004262
629.43	0.976411	0.398821	0.092158	0.019663	0.003127
629.63	0.978136	0.401472	0.092592	0.020269	0.003613
629.83	0.980633	0.403686	0.093609	0.020925	0.003899
630.03	0.982779	0.405608	0.094652	0.020865	0.003629
630.23	0.984457	0.407762	0.095656	0.021268	0.003615
630.43	0.986477	0.410509	0.09684	0.021285	0.004438
630.63	0.987266	0.412333	0.096821	0.020842	0.004309
630.83	0.990221	0.415069	0.097901	0.021239	0.005085
631.03	0.994067	0.418472	0.099571	0.021799	0.005779
631.23	0.997141	0.421322	0.101118	0.022742	0.006233
631.43	0.999498	0.423745	0.102363	0.02324	0.006428
631.63	1.00176	0.425901	0.103029	0.023334	0.006122
631.83	1.00379	0.428515	0.104265	0.023689	0.005535
632.03	1.0061	0.431208	0.105653	0.024263	0.005931
632.23	1.00828	0.433966	0.106602	0.024934	0.006075
632.43	1.01031	0.437069	0.107928	0.02571	0.006612
632.63	1.01149	0.439477	0.108064	0.02601	0.006642
632.83	1.01327	0.441753	0.109143	0.026188	0.006736
633.03	1.01493	0.443717	0.109588	0.025595	0.006348
633.23	1.01612	0.44594	0.11042	0.025799	0.006382
633.43	1.01679	0.448653	0.110686	0.025841	0.006029
633.63	1.01849	0.451342	0.11143	0.026397	0.006679
633.83	1.02082	0.453553	0.112602	0.026585	0.007109
634.03	1.02181	0.455702	0.113344	0.026714	0.007078
634.23	1.023	0.458029	0.113686	0.026716	0.007555
634.43	1.02332	0.459958	0.113852	0.026207	0.007617
634.63	1.02475	0.462725	0.114236	0.026628	0.007765
634.83	1.02735	0.464909	0.114567	0.026693	0.008058
635.03	1.02919	0.46691	0.114904	0.026692	0.007577
635.23	1.03117	0.469007	0.115914	0.027252	0.007805
635.43	1.03284	0.471179	0.116641	0.026891	0.007334
635.63	1.03476	0.472985	0.116877	0.026735	0.007037
635.83	1.03656	0.475619	0.117401	0.026678	0.006484
636.03	1.03817	0.477694	0.118306	0.026773	0.00707
636.23	1.04019	0.480315	0.119889	0.027589	0.007504
636.43	1.04163	0.482399	0.120604	0.027475	0.007356
636.63	1.04258	0.483885	0.121052	0.027093	0.007037
636.83	1.04393	0.48547	0.122129	0.026635	0.006803
637.03	1.0458	0.487908	0.122558	0.026751	0.006511
637.23	1.04756	0.49048	0.12386	0.027618	0.006635
637.43	1.04905	0.49224	0.124198	0.027749	0.006391
637.63	1.05045	0.493531	0.124347	0.028022	0.005922
637.83	1.05173	0.495095	0.12521	0.028369	0.005784
638.03	1.05242	0.497088	0.125838	0.028763	0.005463
638.23	1.05349	0.499201	0.126121	0.027911	0.005281
638.43	1.05378	0.500855	0.125863	0.027752	0.004708
638.63	1.05539	0.502994	0.125962	0.028051	0.004798
638.83	1.05655	0.504405	0.12584	0.027792	0.004431
639.03	1.05789	0.507132	0.126463	0.028358	0.004355
639.23	1.05955	0.50962	0.127099	0.028442	0.004646
639.43	1.06106	0.511839	0.127046	0.027855	0.004695
639.63	1.06239	0.513928	0.127394	0.027926	0.004837
639.83	1.06361	0.516354	0.127982	0.027771	0.004985
640.03	1.0646	0.518816	0.129264	0.027845	0.005804
640.23	1.06626	0.520987	0.130023	0.027747	0.005855
640.43	1.06745	0.522793	0.130348	0.027123	0.005238
640.63	1.06866	0.524915	0.131129	0.027115	0.005673
640.83	1.07038	0.527254	0.13187	0.027675	0.005933
641.03	1.07243	0.529349	0.132251	0.027749	0.005876
641.23	1.0735	0.531322	0.133437	0.027957	0.005935
641.43	1.0746	0.532814	0.133345	0.027646	0.005131
641.63	1.07632	0.534777	0.134625	0.028443	0.005472
641.83	1.07825	0.537155	0.136447	0.029048	0.005619
642.03	1.07967	0.539573	0.138	0.02948	0.005948
642.23	1.08129	0.541634	0.138998	0.030023	0.006064
642.43	1.08262	0.543417	0.139282	0.03096	0.006515
642.63	1.08393	0.545623	0.14015	0.031785	0.007003
642.83	1.08528	0.547481	0.140946	0.032471	0.006936
643.03	1.08678	0.549445	0.141457	0.032748	0.007133
643.23	1.08828	0.551285	0.142171	0.03254	0.007422
643.43	1.08929	0.553409	0.142604	0.032489	0.007746
643.63	1.09027	0.55479	0.143232	0.032435	0.007284
643.83	1.09164	0.556302	0.143421	0.032432	0.007144
644.03	1.09333	0.55813	0.144287	0.032348	0.00727
644.23	1.09501	0.559831	0.144546	0.032207	0.00664
644.43	1.09647	0.562233	0.145603	0.032684	0.006834
644.63	1.09745	0.564247	0.146204	0.032865	0.007099
644.83	1.09895	0.566643	0.147071	0.033048	0.006963
645.03	1.10022	0.568588	0.147896	0.032951	0.006696
645.23	1.10133	0.571716	0.149666	0.033868	0.007175
645.43	1.10347	0.574178	0.151047	0.034306	0.00735
645.63	1.10502	0.575903	0.152817	0.035198	0.008084
645.83	1.10565	0.577883	0.15397	0.035181	0.00784
646.03	1.10664	0.580001	0.15514	0.035779	0.008225
646.23	1.10733	0.581936	0.15588	0.036279	0.00862
646.43	1.10768	0.583633	0.156265	0.035998	0.008477
646.63	1.10818	0.585342	0.156784	0.035488	0.008077
646.83	1.10921	0.587027	0.157676	0.03518	0.008196
647.03	1.11043	0.589018	0.158559	0.035152	0.00831
647.23	1.11121	0.590718	0.158929	0.034669	0.007801
647.43	1.11173	0.592115	0.158835	0.033979	0.007285
647.63	1.11307	0.593005	0.159115	0.033449	0.006917
647.83	1.11455	0.594887	0.159102	0.033724	0.006817
648.03	1.11576	0.596948	0.159598	0.033451	0.006544
648.23	1.11699	0.599428	0.160487	0.033919	0.00619
648.43	1.11827	0.601306	0.160848	0.034128	0.006424
648.63	1.11892	0.602355	0.161095	0.033924	0.006392
648.83	1.12017	0.604408	0.161658	0.034286	0.006592
649.03	1.12116	0.606102	0.162073	0.035065	0.006928
649.23	1.12284	0.60871	0.163173	0.035729	0.007417
649.43	1.12428	0.609731	0.163815	0.035996	0.007682
649.63	1.1249	0.610968	0.164451	0.036582	0.008111
649.83	1.12593	0.612953	0.165081	0.036839	0.008045
650.03	1.12766	0.615422	0.166371	0.0377	0.008661
650.23	1.12821	0.616877	0.167139	0.037712	0.008575
650.43	1.1295	0.618549	0.168088	0.037953	0.008339
650.63	1.13117	0.620559	0.16938	0.038465	0.008897
650.83	1.13252	0.622539	0.170952	0.039184	0.009171
651.03	1.13367	0.623895	0.171231	0.039644	0.008862
651.23	1.13385	0.624736	0.170875	0.038982	0.007962
651.43	1.13507	0.626783	0.171524	0.039141	0.008039
651.63	1.13681	0.628508	0.172344	0.039864	0.008502
651.83	1.13765	0.630713	0.173019	0.040398	0.008407
652.03	1.1385	0.632194	0.173191	0.040271	0.00779
652.23	1.13967	0.633789	0.17432	0.04058	0.007996
652.43	1.14039	0.634378	0.174023	0.039984	0.007675
652.63	1.14081	0.635096	0.173907	0.039206	0.007204
652.83	1.14196	0.63709	0.174101	0.039526	0.007368
653.03	1.1425	0.638887	0.174558	0.039523	0.007407
653.23	1.14365	0.640864	0.175635	0.039578	0.007408
653.43	1.14435	0.642075	0.176512	0.039765	0.007987
653.63	1.14533	0.643931	0.177731	0.040025	0.008243
653.83	1.14663	0.645812	0.178737	0.040775	0.00814
654.03	1.14831	0.647924	0.180559	0.041698	0.008673
654.23	1.14918	0.648889	0.181712	0.041816	0.008416
654.43	1.15061	0.649843	0.182478	0.042159	0.008275
654.63	1.15137	0.650848	0.183305	0.042071	0.00837
654.83	1.15261	0.652226	0.184215	0.042277	0.008772
655.03	1.15425	0.654025	0.184869	0.042929	0.009367
655.23	1.15529	0.656094	0.186143	0.043077	0.009897
655.43	1.15695	0.658148	0.187303	0.043708	0.009967
655.63	1.15803	0.65953	0.18801	0.043848	0.010554
655.83	1.15869	0.661222	0.189032	0.0438	0.010058
656.03	1.15961	0.662345	0.189628	0.044111	0.009917
656.23	1.16026	0.664335	0.190423	0.044098	0.009967
656.43	1.16018	0.664645	0.190058	0.043077	0.008976
656.63	1.16021	0.665937	0.190101	0.042297	0.008347
656.83	1.16066	0.667618	0.190571	0.042632	0.008195
657.03	1.16089	0.669332	0.191426	0.042532	0.008108
657.23	1.16159	0.671298	0.192466	0.042699	0.008573
657.43	1.16241	0.672811	0.193352	0.043375	0.008783
657.63	1.16321	0.674596	0.194143	0.043478	0.008868
657.83	1.16345	0.675319	0.194217	0.042975	0.008355
658.03	1.16454	0.67649	0.194873	0.042655	0.008453
658.23	1.16432	0.677076	0.194579	0.041998	0.007914
658.43	1.16527	0.678013	0.194622	0.041847	0.007782
658.63	1.1665	0.679432	0.195554	0.041576	0.008373
658.83	1.16816	0.681035	0.196278	0.041926	0.009176
659.03	1.16949	0.68227	0.197045	0.042783	0.009574
659.23	1.16975	0.682895	0.197646	0.042444	0.009654
659.43	1.17081	0.683791	0.197941	0.042777	0.009298
659.63	1.17194	0.684558	0.198389	0.042607	0.009529
659.83	1.17338	0.686473	0.19966	0.043752	0.009448
660.03	1.1744	0.687711	0.199956	0.044249	0.009373
660.23	1.175	0.6889	0.200136	0.044414	0.008976
660.43	1.17584	0.689096	0.200496	0.044565	0.008333
660.63	1.17682	0.690422	0.201316	0.044833	0.007964
660.83	1.17795	0.691977	0.202283	0.046159	0.008267
661.03	1.17933	0.693265	0.203656	0.046686	0.008735
661.23	1.18027	0.69488	0.204937	0.047194	0.009098
661.43	1.18148	0.696242	0.205753	0.047487	0.009014
661.63	1.1827	0.698142	0.206608	0.04757	0.009226
661.83	1.18341	0.699536	0.207369	0.04773	0.009017
662.03	1.18485	0.701091	0.20802	0.04836	0.009197
662.23	1.18529	0.702767	0.208385	0.048659	0.009209
662.43	1.18651	0.704105	0.208715	0.048984	0.009468
662.63	1.18751	0.705139	0.208973	0.049496	0.0097
662.83	1.18826	0.706386	0.209365	0.050119	0.009745
663.03	1.18871	0.707954	0.210434	0.050434	0.010008
663.23	1.18921	0.709596	0.210873	0.050052	0.010125
663.43	1.19045	0.711539	0.211172	0.050279	0.010352
663.63	1.192	0.713555	0.212176	0.050424	0.010681
663.83	1.19277	0.715522	0.213052	0.050878	0.010748
664.03	1.19338	0.716603	0.213354	0.050438	0.010738
664.23	1.19389	0.717579	0.21374	0.050266	0.010942
664.43	1.19458	0.718111	0.214592	0.049838	0.010896
664.63	1.19544	0.719125	0.215417	0.049413	0.011073
664.83	1.19647	0.720262	0.216476	0.049304	0.011309
665.03	1.19717	0.721365	0.217559	0.048711	0.011055
665.23	1.19806	0.722672	0.218219	0.048136	0.010604
665.43	1.19916	0.723818	0.218473	0.047717	0.010194
665.63	1.20012	0.7245	0.218868	0.047863	0.009686
665.83	1.20033	0.724849	0.219511	0.047414	0.009367
666.03	1.2012	0.725238	0.219354	0.047288	0.009406
666.23	1.20189	0.725773	0.2195	0.047278	0.009241
666.43	1.20232	0.726244	0.21958	0.047148	0.008651
666.63	1.20336	0.727146	0.220673	0.047794	0.008988
666.83	1.20358	0.728101	0.221527	0.047763	0.008833
667.03	1.20387	0.729124	0.22211	0.047833	0.008705
667.23	1.20494	0.730129	0.2228	0.048356	0.009131
667.43	1.20585	0.731827	0.22345	0.049173	0.009442
667.63	1.2072	0.73307	0.224854	0.049941	0.009588
667.83	1.20771	0.734171	0.225932	0.050773	0.010208
668.03	1.20815	0.73535	0.226521	0.050848	0.010662
668.23	1.20842	0.736426	0.227061	0.051205	0.01089
668.43	1.20904	0.737806	0.228229	0.051416	0.011213
668.63	1.20995	0.739656	0.229576	0.052068	0.011599
668.83	1.2108	0.741249	0.230493	0.052718	0.011787
669.03	1.21116	0.743058	0.231056	0.052895	0.011504
669.23	1.21177	0.745064	0.231516	0.053345	0.011277
669.43	1.21277	0.747108	0.232149	0.05343	0.011405
669.63	1.2138	0.748095	0.232762	0.053282	0.011504
669.83	1.2141	0.748929	0.233631	0.053145	0.011213
670.03	1.21529	0.749549	0.233759	0.053043	0.011024
670.23	1.2156	0.750046	0.23423	0.052398	0.010345
670.43	1.21629	0.75101	0.234972	0.052238	0.009848
670.63	1.2172	0.751578	0.235373	0.052079	0.009861
670.83	1.21774	0.752047	0.235263	0.051874	0.009172
671.03	1.21857	0.752996	0.235742	0.05195	0.008835
671.23	1.22028	0.754201	0.236784	0.052618	0.008873
671.43	1.22156	0.755388	0.237912	0.053225	0.009004
671.63	1.22233	0.755681	0.238506	0.053572	0.008922
671.83	1.22354	0.757437	0.239233	0.054399	0.009415
672.03	1.22374	0.758497	0.239475	0.05438	0.009485
672.23	1.22427	0.759438	0.240223	0.054993	0.00961
672.43	1.22513	0.760667	0.241076	0.055428	0.010063
672.63	1.22624	0.761651	0.242029	0.056672	0.010656
672.83	1.22671	0.763015	0.242529	0.057279	0.01079
673.03	1.22714	0.764414	0.243216	0.057591	0.010901
673.23	1.22829	0.76609	0.244524	0.058236	0.011559
673.43	1.22906	0.766851	0.2447	0.057792	0.011818
673.63	1.22929	0.76662	0.244655	0.057753	0.011729
673.83	1.22886	0.766792	0.244992	0.057872	0.011162
674.03	1.22896	0.76696	0.244942	0.057696	0.011392
674.23	1.22938	0.767346	0.245258	0.057445	0.011252
674.43	1.23067	0.768492	0.24596	0.057865	0.011094
674.63	1.23104	0.76896	0.245962	0.057821	0.011145
674.83	1.23216	0.769676	0.246878	0.058158	0.011372
675.03	1.23312	0.770902	0.247752	0.058944	0.011329
675.23	1.23389	0.77187	0.248893	0.05904	0.011486
675.43	1.234	0.772673	0.250086	0.059069	0.011145
675.63	1.2345	0.773309	0.250424	0.059069	0.010559
675.83	1.23563	0.774754	0.251632	0.059498	0.010712
676.03	1.23621	0.776087	0.252494	0.059527	0.010608
676.23	1.23682	0.777434	0.253225	0.059731	0.01031
676.43	1.23707	0.778619	0.253943	0.059142	0.010323
676.63	1.23796	0.78012	0.255009	0.059122	0.010437
676.83	1.23827	0.781076	0.255762	0.058757	0.010426
677.03	1.23927	0.781817	0.255987	0.058492	0.010405
677.23	1.24013	0.783074	0.256572	0.058215	0.010641
677.43	1.24039	0.783727	0.256447	0.057971	0.010577
677.63	1.24096	0.784695	0.256724	0.057982	0.010604
677.83	1.24143	0.785897	0.257474	0.058707	0.010803
678.03	1.24249	0.786785	0.258635	0.058932	0.011103
678.23	1.24336	0.787716	0.259164	0.059412	0.010755
678.43	1.24452	0.789187	0.260006	0.060158	0.011474
678.63	1.24552	0.789667	0.260412	0.060869	0.011784
678.83	1.24665	0.790367	0.261452	0.061443	0.012141
679.03	1.24712	0.791177	0.262025	0.062268	0.011614
679.23	1.24763	0.79179	0.26263	0.061791	0.011492
679.43	1.24852	0.792179	0.263238	0.061946	0.011003
679.63	1.24928	0.79286	0.263709	0.062094	0.011046
679.83	1.24958	0.793773	0.264341	0.061909	0.010262
680.03	1.25021	0.795611	0.264955	0.061877	0.010236
680.23	1.25024	0.796467	0.265405	0.061219	0.010614
680.43	1.25088	0.797153	0.266179	0.060434	0.011063
680.63	1.25169	0.798059	0.266275	0.0604	0.011091
680.83	1.25199	0.797973	0.266222	0.060396	0.011084
681.03	1.25285	0.798575	0.266319	0.06069	0.01085
681.23	1.2533	0.799192	0.266565	0.060849	0.010791
681.43	1.25388	0.800161	0.266891	0.061106	0.010781
681.63	1.25454	0.800976	0.267201	0.06162	0.01091
681.83	1.25533	0.802051	0.267865	0.062779	0.010842
682.03	1.25608	0.802654	0.268195	0.063069	0.010726
682.23	1.2559	0.802851	0.2679	0.06325	0.010271
682.43	1.25724	0.803802	0.268549	0.063695	0.010787
682.63	1.25735	0.804147	0.268646	0.063448	0.010105
682.83	1.2575	0.805006	0.269326	0.063112	0.009849
683.03	1.25823	0.806282	0.270024	0.063452	0.009798
683.23	1.25926	0.807534	0.270287	0.063293	0.010225
683.43	1.25939	0.808301	0.271155	0.062756	0.010111
683.63	1.25995	0.809288	0.272133	0.062584	0.009846
683.83	1.2606	0.81029	0.273364	0.062632	0.009792
684.03	1.26191	0.811968	0.274738	0.063295	0.011134
684.23	1.26278	0.812688	0.276184	0.063206	0.01186
684.43	1.2638	0.813863	0.277607	0.063358	0.01227
684.63	1.26504	0.814983	0.2791	0.063913	0.01262
684.83	1.26582	0.815503	0.280182	0.064567	0.013057
685.03	1.2667	0.816688	0.281134	0.065312	0.013042
685.23	1.2671	0.817745	0.282099	0.065963	0.013081
685.43	1.26795	0.818856	0.282813	0.066296	0.013295
685.63	1.26811	0.81894	0.282872	0.066588	0.012636
685.83	1.26835	0.819937	0.283265	0.066852	0.01196
686.03	1.26894	0.820316	0.283758	0.066796	0.011543
686.23	1.26907	0.821333	0.284662	0.066588	0.011229
686.43	1.26987	0.822257	0.284801	0.066855	0.011109
686.63	1.26986	0.823135	0.284896	0.066247	0.010885
686.83	1.27078	0.823957	0.285556	0.066707	0.011128
687.03	1.27169	0.824893	0.28585	0.067052	0.011886
687.23	1.2726	0.82597	0.286195	0.067014	0.012195
687.43	1.27299	0.826765	0.28703	0.06668	0.012229
687.63	1.27399	0.827256	0.287664	0.067097	0.012773
687.83	1.27465	0.828047	0.288565	0.067796	0.013403
688.03	1.27587	0.828798	0.289613	0.068128	0.013821
688.23	1.27625	0.829289	0.290319	0.067771	0.013884
688.43	1.2758	0.829119	0.290541	0.067197	0.013381
688.63	1.27656	0.829439	0.29116	0.067005	0.013421
688.83	1.27657	0.829677	0.291178	0.067423	0.013044
689.03	1.27702	0.8307	0.291526	0.067638	0.012534
689.23	1.27689	0.831122	0.292178	0.067581	0.011891
689.43	1.27709	0.831697	0.292464	0.067174	0.011432
689.63	1.27682	0.83219	0.292909	0.067142	0.011054
689.83	1.27767	0.834033	0.293757	0.067716	0.011663
690.03	1.27909	0.835428	0.294684	0.068331	0.012319
690.23	1.27983	0.836667	0.294944	0.068886	0.012611
690.43	1.28104	0.836979	0.295174	0.069118	0.012815
690.63	1.28186	0.837898	0.295912	0.06925	0.013477
690.83	1.28281	0.838191	0.296734	0.069718	0.013797
691.03	1.28417	0.839546	0.298081	0.070161	0.014923
691.23	1.28483	0.839997	0.29847	0.070608	0.014989
691.43	1.28511	0.840357	0.29858	0.070562	0.015084
691.63	1.28611	0.840792	0.299024	0.070998	0.015025
691.83	1.28656	0.841288	0.299903	0.071708	0.014661
692.03	1.28757	0.841628	0.300135	0.071905	0.014165
692.23	1.28704	0.840925	0.299572	0.070968	0.013097
692.43	1.28624	0.840868	0.29955	0.070698	0.012439
692.63	1.28722	0.841484	0.300156	0.070901	0.012277
692.83	1.28813	0.842968	0.301637	0.072087	0.012147
693.03	1.28838	0.844214	0.302828	0.072281	0.012196
693.23	1.28777	0.844879	0.303604	0.072283	0.0124
693.43	1.28778	0.845783	0.304103	0.072249	0.01211
693.63	1.28838	0.847236	0.304644	0.072775	0.012556
693.83	1.28944	0.848893	0.305415	0.073179	0.012993
694.03	1.29028	0.849745	0.306283	0.073453	0.013262
694.23	1.29084	0.850301	0.306879	0.073226	0.012899
694.43	1.29199	0.851502	0.308199	0.07371	0.013597
694.63	1.2924	0.852409	0.308863	0.073727	0.01383
694.83	1.29287	0.852922	0.309365	0.073816	0.013562
695.03	1.29408	0.853539	0.310519	0.07471	0.013976
695.23	1.29461	0.853944	0.310291	0.074623	0.013903
695.43	1.29544	0.85466	0.310972	0.074479	0.013789
695.63	1.29689	0.855722	0.31187	0.075142	0.013852
695.83	1.2973	0.855888	0.31232	0.075118	0.013796
696.03	1.29832	0.85612	0.312033	0.074578	0.013348
696.23	1.29797	0.855688	0.312214	0.073706	0.012451
696.43	1.29836	0.85646	0.313209	0.074211	0.012723
696.63	1.29877	0.8562	0.313899	0.074163	0.012294
696.83	1.29941	0.857377	0.315167	0.074973	0.012695
697.03	1.2999	0.857883	0.315489	0.075292	0.01305
697.23	1.29975	0.857968	0.315299	0.075418	0.012873
697.43	1.30052	0.858074	0.315427	0.075237	0.012209
697.63	1.30158	0.858904	0.315846	0.075465	0.013093
697.83	1.3017	0.859154	0.316448	0.074925	0.013726
698.03	1.30231	0.86018	0.31702	0.075201	0.014235
698.23	1.30322	0.860913	0.317879	0.075653	0.01439
698.43	1.30347	0.862079	0.318433	0.076093	0.01457
698.63	1.30361	0.862488	0.318761	0.075983	0.014825
698.83	1.30394	0.86288	0.319282	0.076474	0.01537
699.03	1.30483	0.863576	0.320347	0.077221	0.016028
699.23	1.30521	0.864584	0.320931	0.077169	0.016565
699.43	1.30523	0.864957	0.321211	0.076716	0.015918
699.63	1.30589	0.865944	0.321715	0.076863	0.01597
699.83	1.30544	0.865929	0.321742	0.076244	0.014991
700.03	1.30596	0.866467	0.322079	0.076039	0.014213
700.23	1.30617	0.866903	0.322628	0.075901	0.013774
700.43	1.30639	0.867165	0.323072	0.076382	0.013382
700.63	1.3067	0.867116	0.3235	0.076407	0.012919
700.83	1.30775	0.86834	0.324165	0.077119	0.013299
701.03	1.30899	0.869366	0.325162	0.077889	0.013569
701.23	1.30956	0.869457	0.325711	0.077747	0.013621
701.43	1.31062	0.870062	0.326503	0.077418	0.01391
701.63	1.3109	0.8703	0.3267	0.077272	0.014246
701.83	1.31138	0.871089	0.327145	0.077604	0.014795
702.03	1.31225	0.872038	0.328046	0.078976	0.015036
702.23	1.31219	0.871676	0.328245	0.078757	0.014696
702.43	1.31218	0.872453	0.328526	0.078586	0.01498
702.63	1.31258	0.87328	0.328933	0.079082	0.015551
702.83	1.31231	0.873465	0.328822	0.079526	0.015274
703.03	1.31262	0.874345	0.329403	0.079541	0.015207
703.23	1.31225	0.87429	0.329357	0.079099	0.014731
703.43	1.31204	0.874652	0.329549	0.078455	0.01399
703.63	1.31276	0.875656	0.330754	0.07878	0.013672
703.83	1.3128	0.875832	0.330962	0.078212	0.012939
704.03	1.31372	0.876768	0.331677	0.078318	0.012664
704.23	1.31439	0.877466	0.332346	0.078288	0.012605
704.43	1.31482	0.878261	0.333009	0.078679	0.011933
704.63	1.31579	0.878664	0.333765	0.078503	0.011757
704.83	1.31696	0.879918	0.334515	0.078656	0.01214
705.03	1.31859	0.881259	0.336117	0.079061	0.012351
705.23	1.31952	0.881691	0.336602	0.078994	0.0127
705.43	1.32049	0.882475	0.337308	0.079369	0.012652
705.63	1.32086	0.883014	0.337688	0.079899	0.012743
705.83	1.32231	0.883949	0.338278	0.080709	0.0131
706.03	1.32297	0.884598	0.339069	0.081218	0.013495
706.23	1.32342	0.885595	0.339612	0.081313	0.014268
706.43	1.32403	0.887031	0.340337	0.081991	0.014708
706.63	1.32425	0.887759	0.340637	0.082767	0.015091
706.83	1.32472	0.887599	0.340897	0.083042	0.014815
707.03	1.3257	0.888331	0.3416	0.083138	0.015531
707.23	1.32574	0.888091	0.341784	0.082973	0.015078
707.43	1.32654	0.889343	0.34276	0.083175	0.015272
707.63	1.32734	0.890144	0.343494	0.082961	0.015047
707.83	1.32728	0.889932	0.343423	0.082349	0.014534
708.03	1.32771	0.891308	0.344688	0.082946	0.014921
708.23	1.32825	0.891705	0.345417	0.082627	0.014944
708.43	1.32882	0.891905	0.345863	0.083003	0.01469
708.63	1.32896	0.891942	0.346454	0.082732	0.013937
708.83	1.32914	0.892801	0.347498	0.083074	0.014267
709.03	1.3296	0.893426	0.348119	0.083481	0.013881
709.23	1.32958	0.893209	0.348161	0.08375	0.013296
709.43	1.33079	0.893523	0.348839	0.084048	0.012738
709.63	1.33113	0.894116	0.349777	0.084196	0.012399
709.83	1.3315	0.894482	0.350056	0.084289	0.011977
710.03	1.33142	0.895343	0.350662	0.084342	0.012199
710.23	1.33137	0.896039	0.35143	0.084949	0.012524
710.43	1.3316	0.896179	0.352042	0.085193	0.012285
710.63	1.33205	0.896308	0.352846	0.085754	0.012443
710.83	1.33257	0.896437	0.353108	0.085542	0.012131
711.03	1.33301	0.896946	0.353434	0.085499	0.012772
711.23	1.33355	0.897286	0.354206	0.085458	0.013109
711.43	1.33438	0.897896	0.354519	0.085352	0.013534
711.63	1.33459	0.897873	0.355192	0.085222	0.013508
711.83	1.33483	0.897625	0.355451	0.085541	0.014033
712.03	1.33521	0.898757	0.356673	0.085476	0.015239
712.23	1.33611	0.899173	0.356963	0.085403	0.015595
712.43	1.33664	0.900323	0.357594	0.085704	0.015975
712.63	1.33698	0.901734	0.358557	0.085857	0.01604
712.83	1.33766	0.903003	0.359492	0.086437	0.016669
713.03	1.33864	0.904166	0.359791	0.086317	0.016997
713.23	1.33956	0.904297	0.360351	0.086469	0.016767
713.43	1.34069	0.905308	0.361189	0.086212	0.016987
713.63	1.34077	0.906672	0.361364	0.08607	0.016703
713.83	1.34121	0.907681	0.361824	0.086317	0.01702
714.03	1.34133	0.908407	0.362462	0.086256	0.016975
714.23	1.34103	0.908703	0.363163	0.086258	0.016759
714.43	1.34112	0.909078	0.363528	0.085784	0.016481
714.63	1.34198	0.910048	0.363991	0.086054	0.016843
714.83	1.34206	0.910389	0.364181	0.086026	0.016679
715.03	1.3421	0.910184	0.364766	0.085957	0.016929
715.23	1.3423	0.909906	0.365201	0.086269	0.016582
715.43	1.34336	0.910167	0.365827	0.086847	0.016594
715.63	1.34326	0.910022	0.366391	0.087194	0.016707
715.83	1.34381	0.910498	0.366459	0.08762	0.016929
716.03	1.34448	0.911361	0.367246	0.087606	0.016776
716.23	1.34532	0.912037	0.367823	0.08776	0.016854
716.43	1.34572	0.912562	0.368246	0.088289	0.016503
716.63	1.34664	0.912659	0.368469	0.088626	0.016337
716.83	1.34747	0.913497	0.369509	0.089223	0.016773
717.03	1.34836	0.91438	0.370171	0.089468	0.017567
717.23	1.34919	0.914076	0.370559	0.089897	0.016849
717.43	1.35032	0.915563	0.371371	0.090293	0.017433
717.63	1.35133	0.916817	0.372045	0.09108	0.017687
717.83	1.35211	0.917515	0.373397	0.091665	0.017952
718.03	1.35186	0.917984	0.374229	0.091836	0.017879
718.23	1.35217	0.918914	0.375395	0.092293	0.018247
718.43	1.35293	0.919572	0.3759	0.092234	0.018606
718.63	1.35392	0.92018	0.376715	0.092911	0.018684
718.83	1.35367	0.920366	0.377482	0.093133	0.018838
719.03	1.35339	0.92033	0.377537	0.092525	0.019096
719.23	1.35342	0.920215	0.377775	0.092113	0.018442
719.43	1.35406	0.921105	0.378416	0.092616	0.018778
719.63	1.35382	0.921011	0.377972	0.092229	0.018435
719.83	1.35422	0.921876	0.378724	0.093065	0.01834
720.03	1.35435	0.922144	0.378768	0.092579	0.018071
720.23	1.35427	0.922499	0.37836	0.092319	0.017933
720.43	1.3546	0.922491	0.378108	0.092115	0.017428
720.63	1.35523	0.922913	0.378532	0.091752	0.017715
720.83	1.35624	0.924182	0.379874	0.092369	0.018052
721.03	1.35705	0.924722	0.380459	0.0927	0.017846
721.23	1.35763	0.925024	0.381255	0.092956	0.017222
721.43	1.35849	0.925915	0.382369	0.093007	0.017741
721.63	1.35914	0.926601	0.383784	0.093462	0.018007
721.83	1.3601	0.927044	0.384857	0.094115	0.017695
722.03	1.36119	0.927725	0.38594	0.094806	0.017847
722.23	1.36185	0.928234	0.386852	0.09498	0.018151
722.43	1.36271	0.928425	0.387716	0.094982	0.017919
722.63	1.36318	0.928718	0.388308	0.095223	0.01786
722.83	1.36364	0.929535	0.389179	0.095323	0.0185
723.03	1.36335	0.929613	0.389503	0.094931	0.018218
723.23	1.36318	0.929683	0.389866	0.094762	0.017688
723.43	1.36346	0.930375	0.390378	0.095551	0.017914
723.63	1.36381	0.930841	0.390581	0.095506	0.017962
723.83	1.36435	0.931961	0.391188	0.095848	0.018124
724.03	1.36498	0.932584	0.390859	0.095793	0.018622
724.23	1.36517	0.933448	0.390924	0.095765	0.019198
724.43	1.36567	0.9339	0.391431	0.09566	0.019068
724.63	1.366	0.934652	0.39176	0.096256	0.018891
724.83	1.36673	0.934963	0.39179	0.096989	0.018304
725.03	1.36705	0.934658	0.391944	0.096996	0.017755
725.23	1.36686	0.934296	0.391718	0.096308	0.017208
725.43	1.36765	0.934982	0.391795	0.096466	0.017272
725.63	1.36848	0.935884	0.39228	0.097328	0.017344
725.83	1.36989	0.93677	0.392693	0.097685	0.01723
726.03	1.37102	0.937527	0.393649	0.09803	0.017469
726.23	1.37141	0.937818	0.394691	0.098267	0.017993
726.43	1.37234	0.938539	0.396342	0.099041	0.01812
726.63	1.37284	0.938653	0.397254	0.098971	0.018519
726.83	1.37376	0.939589	0.399056	0.099319	0.0191
727.03	1.37403	0.93945	0.399888	0.099453	0.019205
727.23	1.37472	0.939889	0.400619	0.099314	0.019458
727.43	1.37566	0.940523	0.401671	0.099721	0.020031
727.63	1.37628	0.941222	0.402294	0.099843	0.020688
727.83	1.37677	0.941658	0.403087	0.099857	0.020959
728.03	1.37686	0.942112	0.40399	0.100447	0.021644
728.23	1.37642	0.942495	0.404058	0.099894	0.021606
728.43	1.37714	0.942645	0.404453	0.100274	0.021078
728.63	1.37708	0.94259	0.404017	0.100103	0.020081
728.83	1.37741	0.942149	0.403664	0.100271	0.019368
729.03	1.37728	0.942124	0.40363	0.099183	0.018793
729.23	1.37701	0.94265	0.403593	0.099142	0.018908
729.43	1.37681	0.943483	0.403599	0.099232	0.018508
729.63	1.37658	0.943621	0.403791	0.099071	0.018298
729.83	1.37714	0.944507	0.404545	0.099097	0.018374
730.03	1.37748	0.944828	0.405166	0.099162	0.018078
730.23	1.37767	0.945242	0.406132	0.099576	0.018244
730.43	1.37767	0.945014	0.406514	0.099329	0.01793
730.63	1.37748	0.944686	0.40702	0.099024	0.017722
730.83	1.37761	0.944895	0.407369	0.098936	0.017674
731.03	1.37795	0.945113	0.407817	0.099348	0.017812
731.23	1.37833	0.946554	0.408571	0.099738	0.017963
731.43	1.37817	0.946987	0.409425	0.100164	0.017967
731.63	1.37785	0.947203	0.409815	0.10037	0.017457
731.83	1.37762	0.947366	0.410558	0.099918	0.016714
732.03	1.37788	0.948314	0.411086	0.100618	0.016541
732.23	1.37822	0.948788	0.410924	0.100176	0.016616
732.43	1.37925	0.949662	0.41136	0.100441	0.016481
732.63	1.37966	0.950211	0.411275	0.099764	0.016392
732.83	1.38001	0.950288	0.411689	0.099948	0.016402
733.03	1.38058	0.951191	0.412467	0.099683	0.016721
733.23	1.38116	0.952318	0.413357	0.100605	0.017386
733.43	1.38169	0.952832	0.413357	0.100007	0.017205
733.63	1.38241	0.953706	0.413942	0.099988	0.017812
733.83	1.38326	0.953853	0.414459	0.099993	0.018455
734.03	1.38403	0.953726	0.414939	0.099586	0.018815
734.23	1.38528	0.954221	0.415892	0.100144	0.019353
734.43	1.38589	0.954182	0.416586	0.100407	0.019844
734.63	1.38603	0.954734	0.417612	0.100882	0.019881
734.83	1.38692	0.955632	0.418013	0.101123	0.020248
735.03	1.38782	0.957034	0.419402	0.102367	0.020485
735.23	1.38896	0.957691	0.420217	0.10283	0.020392
735.43	1.38946	0.957884	0.421515	0.103218	0.020236
735.63	1.39028	0.958861	0.422236	0.103839	0.020372
735.83	1.39107	0.9593	0.423202	0.103919	0.020517
736.03	1.39166	0.959737	0.423922	0.104009	0.020772
736.23	1.39206	0.95976	0.42407	0.103635	0.021203
736.43	1.39317	0.960645	0.42534	0.103961	0.021583
736.63	1.3933	0.961619	0.426257	0.103964	0.021805
736.83	1.39353	0.961825	0.427057	0.104726	0.021925
737.03	1.39347	0.962036	0.427631	0.104604	0.021895
737.23	1.39317	0.962575	0.428054	0.104931	0.021867
737.43	1.39272	0.962873	0.427696	0.104321	0.021788
737.63	1.39209	0.962445	0.427354	0.103957	0.021516
737.83	1.3922	0.961736	0.427436	0.104178	0.021512
738.03	1.39256	0.962123	0.427733	0.104323	0.0213
738.23	1.39266	0.962584	0.427423	0.104486	0.020302
738.43	1.39243	0.962901	0.427312	0.104358	0.019483
738.63	1.39244	0.963226	0.426806	0.104513	0.018826
738.83	1.39314	0.963638	0.426416	0.103947	0.018941
739.03	1.39332	0.963941	0.426366	0.104097	0.018526
739.23	1.39485	0.963974	0.426859	0.104251	0.018779
739.43	1.39534	0.964106	0.42778	0.104457	0.018765
739.63	1.39579	0.964362	0.427639	0.10415	0.018556
739.83	1.39615	0.963867	0.428359	0.103902	0.01881
740.03	1.39654	0.964434	0.429162	0.104228	0.018959
740.23	1.39746	0.965129	0.430127	0.104893	0.019282
740.43	1.398	0.96622	0.431545	0.105358	0.019741
740.63	1.39819	0.967025	0.432535	0.10584	0.020038
740.83	1.39803	0.966714	0.432676	0.106626	0.020551
741.03	1.3977	0.96658	0.433141	0.106736	0.020319
741.23	1.39805	0.967609	0.433995	0.107586	0.021032
741.43	1.39846	0.968252	0.434772	0.107821	0.021507
741.63	1.39924	0.968213	0.435081	0.108263	0.021349
741.83	1.39979	0.968257	0.435689	0.108636	0.021391
742.03	1.39952	0.968612	0.435526	0.108315	0.02087
742.23	1.39935	0.968814	0.435434	0.107954	0.020267
742.43	1.40008	0.969619	0.43588	0.108313	0.020714
742.63	1.40043	0.969646	0.436198	0.108665	0.020946
742.83	1.40097	0.96937	0.436558	0.10812	0.020824
743.03	1.40101	0.969033	0.436722	0.108475	0.020349
743.23	1.40206	0.968807	0.437887	0.108407	0.020452
743.43	1.40208	0.969053	0.438482	0.108312	0.0203
743.63	1.40237	0.969654	0.438786	0.1083	0.020599
743.83	1.40287	0.97024	0.439602	0.108731	0.02091
744.03	1.40339	0.970972	0.440192	0.108844	0.0204
744.23	1.40417	0.971309	0.440691	0.108832	0.02043
744.43	1.40457	0.971872	0.440876	0.108837	0.020133
744.63	1.40542	0.972203	0.441433	0.109323	0.020204
744.83	1.4056	0.972734	0.441515	0.110027	0.020522
745.03	1.40626	0.973176	0.442492	0.10978	0.020194
745.23	1.40694	0.973978	0.443498	0.110069	0.020687
745.43	1.40738	0.974394	0.444526	0.110342	0.020631
745.63	1.40841	0.97487	0.44489	0.110343	0.020966
745.83	1.40933	0.975191	0.44605	0.110245	0.021361
746.03	1.40926	0.975383	0.446747	0.11001	0.021715
746.23	1.40965	0.975957	0.447251	0.109802	0.022447
746.43	1.41037	0.976754	0.447957	0.110634	0.022693
746.63	1.41051	0.976879	0.448573	0.111215	0.022946
746.83	1.41063	0.977543	0.449028	0.111694	0.023186
747.03	1.41066	0.978119	0.449675	0.112224	0.02336
747.23	1.41091	0.978705	0.450464	0.112762	0.023583
747.43	1.41116	0.980129	0.451194	0.113612	0.024074
747.63	1.41152	0.980364	0.451318	0.113386	0.024264
747.83	1.41117	0.980932	0.451021	0.113056	0.023315
748.03	1.41114	0.980993	0.450911	0.112761	0.022975
748.23	1.41112	0.981068	0.450496	0.112346	0.022019
748.43	1.41135	0.980943	0.450397	0.112187	0.02128
748.63	1.41143	0.980838	0.45071	0.112046	0.020912
748.83	1.4114	0.981436	0.450657	0.111583	0.020208
749.03	1.41159	0.981077	0.451088	0.11067	0.019463
749.23	1.41229	0.981052	0.45185	0.110584	0.019923
749.43	1.41266	0.981021	0.452144	0.109972	0.019612
749.63	1.41355	0.981252	0.452765	0.109492	0.020218
749.83	1.41403	0.981534	0.453349	0.109372	0.020573
750.03	1.41402	0.98117	0.453293	0.108575	0.020675
750.23	1.41408	0.981673	0.452971	0.108405	0.021012
750.43	1.41454	0.982213	0.453265	0.109513	0.021178
750.63	1.41504	0.982945	0.453577	0.110036	0.021539
750.83	1.41514	0.983724	0.454076	0.11049	0.021541
751.03	1.41582	0.984287	0.455107	0.111427	0.02132
751.23	1.41655	0.985258	0.455669	0.112265	0.021863
751.43	1.41704	0.986191	0.456157	0.112942	0.022111
751.63	1.41722	0.98645	0.456439	0.11308	0.022393
751.83	1.41755	0.987314	0.457144	0.113615	0.022289
752.03	1.41813	0.987918	0.457948	0.114122	0.022363
752.23	1.41869	0.988247	0.458717	0.114167	0.022114
752.43	1.41959	0.988678	0.459537	0.114802	0.022207
752.63	1.42071	0.989309	0.460507	0.115138	0.022107
752.83	1.42101	0.989906	0.46048	0.114825	0.021443
753.03	1.42185	0.990327	0.461669	0.115231	0.022143
753.23	1.42243	0.990875	0.462816	0.115837	0.022845
753.43	1.42288	0.991316	0.46321	0.11606	0.022873
753.63	1.42306	0.991072	0.463754	0.116348	0.023208
753.83	1.42335	0.990834	0.463639	0.116087	0.022919
754.03	1.42371	0.990389	0.464072	0.115704	0.022744
754.23	1.424	0.990652	0.464296	0.115559	0.023104
754.43	1.4248	0.990762	0.465236	0.115819	0.023018
754.63	1.42525	0.990978	0.466108	0.11577	0.02253
754.83	1.42571	0.991459	0.466833	0.116026	0.022531
755.03	1.42657	0.992224	0.467716	0.116762	0.022622
755.23	1.42685	0.99253	0.467977	0.116512	0.022834
755.43	1.42681	0.993038	0.468229	0.116673	0.022264
755.63	1.4268	0.993419	0.468563	0.116547	0.022487
755.83	1.42638	0.994157	0.469313	0.116452	0.022268
756.03	1.42696	0.994924	0.469939	0.117042	0.021886
756.23	1.42695	0.995181	0.470208	0.116871	0.021589
756.43	1.42675	0.995568	0.469911	0.116722	0.020921
756.63	1.42723	0.996029	0.47023	0.116872	0.021182
756.83	1.42692	0.996138	0.469752	0.116312	0.020727
757.03	1.4277	0.996875	0.470638	0.117033	0.021756
757.23	1.42795	0.996742	0.470579	0.11729	0.021726
757.43	1.4281	0.996413	0.470184	0.117023	0.021551
757.63	1.42823	0.996077	0.470537	0.116822	0.021467
757.83	1.4284	0.995626	0.470438	0.116568	0.021511
758.03	1.42924	0.99552	0.471585	0.116668	0.02218
758.23	1.43027	0.995804	0.472192	0.116527	0.02244
758.43	1.43105	0.99607	0.47303	0.116611	0.022354
758.63	1.43135	0.996639	0.47356	0.116775	0.022116
758.83	1.43212	0.997437	0.473916	0.116845	0.022158
759.03	1.43294	0.998209	0.474935	0.117468	0.022396
759.23	1.43311	0.998745	0.475564	0.117731	0.022481
759.43	1.43338	1.00011	0.475741	0.118332	0.022827
759.63	1.43288	1.00048	0.475824	0.118438	0.022763
759.83	1.43295	1.00144	0.476715	0.119077	0.023025
760.03	1.43471	1.00285	0.477629	0.120282	0.023722
760.23	1.43533	1.00389	0.478506	0.120901	0.024706
760.43	1.43632	1.00463	0.479347	0.121219	0.025252
760.63	1.43728	1.00483	0.479831	0.121155	0.025475
760.83	1.43743	1.00513	0.479582	0.121494	0.024972
761.03	1.43831	1.00577	0.480369	0.122108	0.025751
761.23	1.43832	1.0052	0.480079	0.121514	0.024968
761.43	1.43855	1.00532	0.480308	0.120979	0.025086
761.63	1.4389	1.0053	0.480619	0.12114	0.025021
761.83	1.43863	1.00491	0.48035	0.120526	0.024619
762.03	1.43903	1.00548	0.481537	0.120656	0.024933
762.23	1.43921	1.00596	0.482111	0.120449	0.024207
762.43	1.43879	1.0058	0.482061	0.119598	0.023757
762.63	1.43879	1.0056	0.481842	0.119647	0.022736
762.83	1.43939	1.00604	0.481969	0.119753	0.02247
763.03	1.44003	1.00645	0.482482	0.120157	0.022824
763.23	1.43972	1.00665	0.482506	0.12024	0.022431
763.43	1.43941	1.00672	0.482114	0.119601	0.022132
763.63	1.43935	1.0067	0.48257	0.11963	0.022214
763.83	1.4406	1.00747	0.48355	0.120736	0.023378
764.03	1.4415	1.00855	0.484988	0.121347	0.024432
764.23	1.44237	1.00897	0.486519	0.122216	0.024721
764.43	1.44273	1.0087	0.486978	0.122025	0.024711
764.63	1.44249	1.00857	0.486958	0.122251	0.024097
764.83	1.44261	1.00922	0.487478	0.123568	0.024466
765.03	1.44297	1.00931	0.487955	0.123918	0.024647
765.23	1.44285	1.00895	0.487897	0.124058	0.024241
765.43	1.44308	1.00969	0.488522	0.124621	0.024464
765.63	1.44327	1.01008	0.489416	0.125104	0.023959
765.83	1.44327	1.01017	0.489818	0.12481	0.023665
766.03	1.44336	1.01034	0.490635	0.125276	0.02368
766.23	1.44344	1.01039	0.491082	0.125251	0.02333
766.43	1.44369	1.01038	0.491098	0.124853	0.023438
766.63	1.44479	1.01072	0.491466	0.125348	0.023416
766.83	1.44578	1.01163	0.492422	0.125723	0.023874
767.03	1.44638	1.01224	0.493495	0.12568	0.024103
767.23	1.44672	1.01207	0.494256	0.125936	0.023937
767.43	1.44674	1.01231	0.494975	0.125617	0.024377
767.63	1.44727	1.01297	0.496195	0.126263	0.025326
767.83	1.44809	1.01389	0.496566	0.126486	0.02594
768.03	1.44819	1.01458	0.497653	0.126189	0.026305
768.23	1.4491	1.01505	0.498024	0.126388	0.026039
768.43	1.44898	1.0151	0.497647	0.125451	0.026173
768.63	1.44893	1.01571	0.497327	0.125313	0.025708
768.83	1.44863	1.01646	0.497372	0.125362	0.025978
769.03	1.44822	1.01619	0.496915	0.124728	0.025593
769.23	1.44834	1.01615	0.496743	0.124257	0.025528
769.43	1.44849	1.01684	0.496676	0.124393	0.025613
769.63	1.44859	1.01674	0.496545	0.124182	0.0251
769.83	1.44836	1.01643	0.495957	0.124002	0.024877
770.03	1.44858	1.01643	0.49637	0.124372	0.02498
770.23	1.44935	1.01676	0.496858	0.124542	0.02525
770.43	1.4503	1.01659	0.497335	0.124632	0.025046
770.63	1.45091	1.01719	0.498319	0.125186	0.024691
770.83	1.45187	1.01846	0.499821	0.126008	0.024899
771.03	1.45199	1.01829	0.500578	0.126266	0.024465
771.23	1.452	1.01823	0.50123	0.126726	0.02378
771.43	1.45217	1.01875	0.501664	0.1269	0.02343
771.63	1.45276	1.01913	0.502225	0.127319	0.023625
771.83	1.45338	1.01972	0.502546	0.127677	0.02336
772.03	1.45399	1.02056	0.503756	0.128509	0.023707
772.23	1.4547	1.02154	0.504548	0.129211	0.023654
772.43	1.45468	1.02211	0.505024	0.129192	0.023721
772.63	1.45521	1.02279	0.505276	0.129573	0.023899
772.83	1.45545	1.0238	0.506185	0.130042	0.024756
773.03	1.45582	1.02359	0.50599	0.130269	0.025095
773.23	1.45653	1.02402	0.505746	0.130846	0.025257
773.43	1.45675	1.02449	0.50625	0.132176	0.02569
773.63	1.45697	1.02457	0.506973	0.132574	0.02574
773.83	1.45784	1.02491	0.507301	0.132984	0.026146
774.03	1.45849	1.025	0.507828	0.133083	0.026306
774.23	1.45908	1.02522	0.507833	0.132934	0.026115
774.43	1.45911	1.02495	0.507669	0.132702	0.025484
774.63	1.45934	1.02528	0.508247	0.13234	0.025479
774.83	1.46015	1.02611	0.508998	0.13242	0.025955
775.03	1.45994	1.02563	0.509155	0.132	0.025494
775.23	1.46023	1.02585	0.509483	0.131339	0.025469
775.43	1.46031	1.02589	0.509329	0.131229	0.025214
775.63	1.46095	1.02624	0.510261	0.131403	0.025778
775.83	1.46114	1.02623	0.51099	0.131984	0.026127
776.03	1.46093	1.02662	0.511345	0.132321	0.026269
776.23	1.46087	1.02649	0.511279	0.132023	0.025705
776.43	1.46105	1.02641	0.51131	0.131436	0.025359
776.63	1.46174	1.02676	0.511577	0.131374	0.025726
776.83	1.46261	1.02754	0.512485	0.131602	0.02631
777.03	1.46298	1.02765	0.512766	0.132208	0.02627
777.23	1.46392	1.02859	0.513907	0.133353	0.026707
777.43	1.46392	1.02887	0.514833	0.133625	0.026819
777.63	1.46475	1.02929	0.515499	0.133721	0.027203
777.83	1.46547	1.02974	0.515549	0.133786	0.027012
778.03	1.4657	1.03043	0.516113	0.134472	0.02712
778.23	1.46558	1.03026	0.515777	0.134218	0.02704
778.43	1.46597	1.03047	0.516213	0.134416	0.027086
778.63	1.4667	1.03155	0.517036	0.134689	0.027911
778.83	1.46747	1.03303	0.518046	0.135264	0.028563
779.03	1.4672	1.03323	0.51753	0.134627	0.028112
779.23	1.46685	1.03268	0.517127	0.134109	0.027843
779.43	1.46685	1.03313	0.51744	0.134313	0.027601
779.63	1.46684	1.03303	0.517569	0.134088	0.027282
779.83	1.46591	1.0327	0.517305	0.134498	0.026502
780.03	1.46467	1.03251	0.516543	0.133825	0.025354
780.23	1.46479	1.03234	0.516255	0.133183	0.025062
780.43	1.46579	1.03322	0.516876	0.133235	0.024732
780.63	1.46588	1.03368	0.517452	0.133146	0.024949
780.83	1.46652	1.03444	0.518135	0.133971	0.025042
781.03	1.46695	1.03458	0.51885	0.134926	0.025137
781.23	1.46754	1.03535	0.519401	0.135335	0.02555
781.43	1.46767	1.03528	0.519682	0.134832	0.025434
781.63	1.46815	1.03573	0.520084	0.134971	0.025517
781.83	1.46854	1.03616	0.520558	0.135711	0.025726
782.03	1.46898	1.03632	0.521038	0.136222	0.026156
782.23	1.46895	1.03677	0.52135	0.136056	0.026149
782.43	1.46978	1.03745	0.522051	0.136584	0.02641
782.63	1.47047	1.03808	0.52211	0.136989	0.027006
782.83	1.47166	1.03832	0.523287	0.137401	0.027752
783.03	1.47185	1.03826	0.523678	0.137221	0.027603
783.23	1.47218	1.03859	0.524621	0.138086	0.028156
783.43	1.47255	1.03971	0.525613	0.139051	0.028839
783.63	1.47254	1.03993	0.526253	0.139576	0.028844
783.83	1.47225	1.04023	0.527022	0.139969	0.029229
784.03	1.47267	1.04037	0.527739	0.139662	0.0298
784.23	1.47384	1.04087	0.528356	0.139829	0.03048
784.43	1.47509	1.04169	0.529583	0.140006	0.030497
784.63	1.47544	1.04204	0.5302	0.140011	0.031222
784.83	1.47574	1.04232	0.530179	0.14025	0.031127
785.03	1.47617	1.04229	0.530531	0.139517	0.030801
785.23	1.47664	1.04279	0.53036	0.138731	0.030697
785.43	1.47649	1.04282	0.530522	0.138345	0.030346
785.63	1.47692	1.04279	0.529859	0.137981	0.029758
785.83	1.47758	1.04289	0.529872	0.138184	0.029572
786.03	1.47745	1.04268	0.529777	0.137424	0.028557
786.23	1.47752	1.04307	0.530018	0.1371	0.027985
786.43	1.47826	1.0428	0.530086	0.13701	0.02762
786.63	1.47891	1.04335	0.530393	0.137463	0.02731
786.83	1.47971	1.0438	0.531951	0.13818	0.027565
787.03	1.47976	1.04452	0.531963	0.138875	0.02691
787.23	1.47973	1.04532	0.532006	0.139611	0.026756
787.43	1.47961	1.04492	0.532166	0.139731	0.026667
787.63	1.47986	1.0449	0.532824	0.140513	0.026514
787.83	1.47987	1.04539	0.533416	0.14135	0.027091
788.03	1.48078	1.04566	0.533708	0.142404	0.027605
788.23	1.48104	1.04579	0.534071	0.142571	0.028058
788.43	1.4822	1.04655	0.535167	0.143135	0.028678
788.63	1.4824	1.04706	0.535714	0.143296	0.028769
788.83	1.48182	1.04703	0.535243	0.143031	0.027764
789.03	1.48202	1.04707	0.535439	0.142757	0.027833
789.23	1.48212	1.04723	0.535157	0.142639	0.028364
789.43	1.48238	1.04766	0.536122	0.143075	0.028902
789.63	1.4828	1.04754	0.536129	0.14277	0.028694
789.83	1.48236	1.04778	0.536817	0.143048	0.028778
790.03	1.48231	1.04776	0.537251	0.142884	0.028597
790.23	1.48327	1.04758	0.537646	0.142737	0.028939
790.43	1.4842	1.04807	0.538431	0.142941	0.029139
790.63	1.48465	1.04856	0.539168	0.143226	0.029181
790.83	1.48577	1.04877	0.539999	0.143562	0.029639
791.03	1.48639	1.04958	0.539973	0.143412	0.029604
791.23	1.48724	1.0504	0.540558	0.143511	0.030014
791.43	1.48818	1.05049	0.541417	0.143879	0.030147
791.63	1.48856	1.05108	0.542198	0.144601	0.030227
791.83	1.48888	1.05117	0.542049	0.144434	0.030081
792.03	1.48885	1.05116	0.541638	0.144451	0.030014
792.23	1.489	1.05136	0.541988	0.143851	0.029833
792.43	1.48964	1.05209	0.542116	0.143738	0.0296
792.63	1.48954	1.05252	0.542153	0.143672	0.029078
792.83	1.4892	1.05229	0.541301	0.143568	0.028488
793.03	1.48947	1.05227	0.541796	0.143463	0.028996
793.23	1.48886	1.05205	0.541923	0.143034	0.028681
793.43	1.48893	1.05217	0.542546	0.143542	0.028279
793.63	1.48832	1.05197	0.542068	0.143542	0.027657
793.83	1.48762	1.05163	0.541995	0.143677	0.027304
794.03	1.48832	1.05193	0.542001	0.143674	0.027301
794.23	1.4887	1.05198	0.542326	0.143663	0.027127
794.43	1.48877	1.05264	0.543355	0.144303	0.027257
794.63	1.48912	1.05282	0.543474	0.144542	0.027212
794.83	1.49035	1.05339	0.544008	0.144617	0.027451
795.03	1.49126	1.05472	0.544503	0.144882	0.027812
795.23	1.49234	1.0558	0.545435	0.145508	0.02832
795.43	1.49291	1.05593	0.546128	0.146153	0.028205
795.63	1.49268	1.05585	0.545926	0.146167	0.028207
795.83	1.49301	1.05624	0.546258	0.146576	0.028258
796.03	1.49348	1.05704	0.546536	0.147229	0.029195
796.23	1.49376	1.05742	0.547019	0.147167	0.029154
796.43	1.49424	1.05732	0.547582	0.147349	0.029698
796.63	1.49432	1.05736	0.54834	0.147547	0.029889
796.83	1.49463	1.05722	0.548347	0.147614	0.029833
797.03	1.49506	1.05801	0.549121	0.148416	0.030323
797.23	1.49443	1.05792	0.548893	0.148206	0.029816
797.43	1.49498	1.05847	0.549385	0.148833	0.029767
797.63	1.49432	1.05779	0.548969	0.148314	0.02916
797.83	1.49383	1.0576	0.54897	0.147883	0.02861
798.03	1.49461	1.05831	0.549224	0.148298	0.028504
798.23	1.49492	1.05877	0.550345	0.14866	0.028411
798.43	1.49511	1.0592	0.550471	0.148894	0.028482
798.63	1.49564	1.05932	0.550331	0.148281	0.028065
798.83	1.49642	1.05973	0.550895	0.148209	0.028011
799.03	1.49698	1.0604	0.552062	0.148678	0.028444
799.23	1.49774	1.06071	0.553206	0.148911	0.028811
799.43	1.49819	1.06088	0.553785	0.149007	0.028686
799.63	1.49894	1.06148	0.554331	0.148876	0.028996
799.83	1.49879	1.06193	0.555265	0.148917	0.029043
800.03	1.4992	1.06266	0.555726	0.149222	0.02978
800.23	1.49901	1.06267	0.556204	0.14911	0.029568
800.43	1.49953	1.06288	0.557016	0.149038	0.029648
800.63	1.49956	1.06355	0.557247	0.149225	0.029565
800.83	1.50004	1.06441	0.557539	0.150225	0.030086
801.03	1.49957	1.0648	0.557564	0.15073	0.03056
801.23	1.4996	1.06431	0.557334	0.150675	0.03021
801.43	1.49975	1.06421	0.557453	0.150772	0.030251
801.63	1.49939	1.06364	0.55674	0.151039	0.030093
801.83	1.49987	1.06415	0.557073	0.15152	0.030271
802.03	1.49972	1.06452	0.557245	0.152044	0.030074
802.23	1.49931	1.06485	0.557549	0.15222	0.030349
802.43	1.49923	1.06469	0.55739	0.152242	0.029917
802.63	1.49958	1.06476	0.558023	0.152207	0.029596
802.83	1.49983	1.0649	0.558752	0.152317	0.030008
803.03	1.50033	1.0647	0.559602	0.152419	0.03012
803.23	1.50089	1.06495	0.559676	0.152336	0.030221
803.43	1.50173	1.06534	0.560113	0.152276	0.029847
803.63	1.50169	1.06543	0.560201	0.151993	0.029531
803.83	1.50191	1.06647	0.56155	0.152246	0.02948
804.03	1.50338	1.0678	0.562762	0.153188	0.029668
804.23	1.50377	1.06788	0.56313	0.153321	0.028957
804.43	1.50434	1.06836	0.563598	0.153537	0.029065
804.63	1.50493	1.06824	0.563586	0.153823	0.029036
804.83	1.50574	1.06913	0.564305	0.154329	0.029906
805.03	1.50578	1.06939	0.564106	0.154213	0.02997
805.23	1.50698	1.06951	0.564413	0.154382	0.029782
805.43	1.50735	1.06928	0.564529	0.153769	0.029825
805.63	1.50727	1.06914	0.564314	0.153926	0.02979
805.83	1.50712	1.06907	0.564413	0.152808	0.029445
806.03	1.50707	1.06968	0.564836	0.153006	0.029312
806.23	1.5074	1.06983	0.565214	0.152992	0.029687
806.43	1.50808	1.06999	0.565721	0.152853	0.029644
806.63	1.50822	1.06967	0.565441	0.152418	0.030018
806.83	1.50803	1.06916	0.565189	0.152075	0.030554
807.03	1.50798	1.0688	0.565218	0.152211	0.030486
807.23	1.50798	1.06884	0.564925	0.152141	0.030523
807.43	1.50843	1.06938	0.565734	0.152076	0.030162
807.63	1.50871	1.07069	0.567243	0.152885	0.031125
807.83	1.51031	1.07234	0.569029	0.153933	0.031797
808.03	1.51064	1.07226	0.569347	0.154697	0.031967
808.23	1.51077	1.07237	0.5694	0.155159	0.031932
808.43	1.51172	1.07318	0.570026	0.155816	0.033049
808.63	1.51241	1.07344	0.570337	0.156325	0.032867
808.83	1.51216	1.07448	0.570468	0.156787	0.033311
809.03	1.51203	1.07484	0.570531	0.156234	0.032528
809.23	1.51231	1.07447	0.570734	0.156038	0.03233
809.43	1.51208	1.07449	0.570448	0.156186	0.031822
809.63	1.5122	1.07492	0.570232	0.156173	0.03111
809.83	1.51257	1.07561	0.57073	0.156054	0.031182
810.03	1.51297	1.07599	0.571118	0.157299	0.031005
810.23	1.51235	1.07543	0.570913	0.157231	0.030778
810.43	1.51209	1.07504	0.570258	0.156987	0.030106
810.63	1.51168	1.07482	0.569647	0.15661	0.029997
810.83	1.51138	1.0752	0.569509	0.156765	0.030022
811.03	1.51171	1.07568	0.57005	0.157439	0.029901
811.23	1.51213	1.07583	0.570553	0.157113	0.029699
811.43	1.51277	1.0763	0.571607	0.156907	0.02934
811.63	1.51413	1.07679	0.572723	0.157395	0.029991
811.83	1.51507	1.07702	0.57286	0.157031	0.030085
812.03	1.51526	1.07729	0.573325	0.157513	0.03034
812.23	1.51614	1.07798	0.573681	0.157409	0.030489
812.43	1.51632	1.07794	0.57381	0.156606	0.030407
812.63	1.5161	1.07762	0.573583	0.156097	0.029539
812.83	1.51556	1.0777	0.573565	0.155258	0.029287
813.03	1.51589	1.07807	0.574762	0.154856	0.029133
813.23	1.51624	1.07805	0.575245	0.155399	0.029224
813.43	1.51684	1.07869	0.576076	0.156172	0.029724
813.63	1.5176	1.07929	0.577362	0.156795	0.03026
813.83	1.51789	1.07987	0.578522	0.157829	0.031112
814.03	1.51834	1.08053	0.579692	0.158848	0.031773
814.23	1.51882	1.08133	0.580526	0.159363	0.032089
814.43	1.51941	1.08194	0.580944	0.159571	0.032404
814.63	1.51995	1.08275	0.581304	0.15947	0.03342
814.83	1.52084	1.08348	0.581678	0.16073	0.034058
815.03	1.52145	1.08403	0.582275	0.161247	0.034277
815.23	1.52164	1.08421	0.582519	0.160814	0.03394
815.43	1.52112	1.08356	0.581571	0.159859	0.032681
815.63	1.52183	1.08377	0.581507	0.159742	0.033218
815.83	1.52219	1.08394	0.58208	0.160051	0.03351
816.03	1.52215	1.08395	0.582297	0.160401	0.033081
816.23	1.52236	1.08361	0.582099	0.159637	0.032234
816.43	1.52219	1.08302	0.582085	0.159173	0.031592
816.63	1.52231	1.08287	0.582553	0.159397	0.031099
816.83	1.52311	1.08313	0.583133	0.159597	0.031298
817.03	1.5241	1.08386	0.583942	0.16033	0.031871
817.23	1.52498	1.08448	0.584141	0.161119	0.032354
817.43	1.52541	1.0852	0.584731	0.161747	0.032695
817.63	1.52561	1.08554	0.584974	0.162443	0.032381
817.83	1.52592	1.08619	0.585469	0.162703	0.032341
818.03	1.52672	1.08657	0.585558	0.162889	0.032336
818.23	1.52662	1.08697	0.585291	0.163324	0.031926
818.43	1.52588	1.08712	0.584954	0.162921	0.031774
818.63	1.52595	1.08802	0.58459	0.162886	0.031934
818.83	1.52521	1.08843	0.583907	0.163057	0.031402
819.03	1.52462	1.08886	0.584196	0.162661	0.030741
819.23	1.52383	1.08833	0.583847	0.161616	0.029836
819.43	1.52366	1.08812	0.583742	0.161104	0.02927
819.63	1.52373	1.08757	0.583831	0.160847	0.029416
819.83	1.52368	1.08713	0.584431	0.161094	0.029027
820.03	1.52374	1.08732	0.584384	0.161024	0.028906
820.23	1.52458	1.08757	0.585197	0.161351	0.029319
820.43	1.52562	1.0876	0.585817	0.161968	0.02968
820.63	1.52658	1.08824	0.586375	0.162531	0.030224
820.83	1.52807	1.08922	0.586829	0.163157	0.031194
821.03	1.52854	1.08965	0.586811	0.163608	0.031723
821.23	1.52885	1.08972	0.587088	0.163796	0.03221
821.43	1.52887	1.08942	0.586962	0.163614	0.032138
821.63	1.52902	1.08868	0.586958	0.163715	0.032036
821.83	1.52983	1.08924	0.587747	0.163939	0.032607
822.03	1.53026	1.08904	0.587865	0.164183	0.032654
822.23	1.53017	1.08967	0.588652	0.164377	0.033096
822.43	1.5304	1.09003	0.589231	0.164091	0.033102
822.63	1.53067	1.09071	0.589674	0.164346	0.033274
822.83	1.53004	1.09052	0.589603	0.16402	0.033054
823.03	1.53056	1.09097	0.590156	0.163733	0.03278
823.23	1.53096	1.091	0.590494	0.163916	0.032695
823.43	1.53158	1.09156	0.590899	0.164236	0.032713
823.63	1.53143	1.09081	0.590592	0.164021	0.032277
823.83	1.53204	1.0916	0.591243	0.164832	0.032385
824.03	1.53265	1.09276	0.592179	0.165918	0.032888
824.23	1.53338	1.09317	0.592775	0.167066	0.03344
824.43	1.53418	1.09386	0.593146	0.168021	0.033205
824.63	1.53402	1.09425	0.593327	0.167961	0.033095
824.83	1.5343	1.09439	0.593547	0.167983	0.032847
825.03	1.53397	1.09383	0.593102	0.167611	0.032392
825.23	1.53416	1.09346	0.593215	0.16745	0.032516
825.43	1.53437	1.09334	0.592937	0.167566	0.032423
825.63	1.53495	1.09314	0.59313	0.167079	0.031887
825.83	1.53558	1.0938	0.594015	0.16693	0.031982
826.03	1.53581	1.09424	0.594433	0.166766	0.03184
826.23	1.53604	1.09498	0.59486	0.166574	0.032223
826.43	1.53575	1.09504	0.594967	0.166495	0.031578
826.63	1.53488	1.09497	0.595096	0.166426	0.031137
826.83	1.53533	1.09516	0.595096	0.16581	0.030898
827.03	1.5361	1.09581	0.595242	0.165601	0.030939
827.23	1.53645	1.09632	0.595845	0.166551	0.031072
827.43	1.53645	1.09672	0.595978	0.166447	0.031274
827.63	1.5373	1.09747	0.596948	0.16749	0.031786
827.83	1.53761	1.0984	0.59781	0.168428	0.03203
828.03	1.53838	1.09964	0.59903	0.169604	0.032962
828.23	1.53846	1.09962	0.599227	0.169602	0.032866
828.43	1.53877	1.10013	0.599795	0.169846	0.032453
828.63	1.53844	1.10012	0.599876	0.16959	0.032277
828.83	1.53927	1.1	0.599558	0.169677	0.032061
829.03	1.54013	1.1	0.599647	0.170231	0.032284
829.23	1.54093	1.10038	0.600136	0.170688	0.032644
829.43	1.54152	1.10093	0.600537	0.170873	0.032721
829.63	1.5416	1.10115	0.600731	0.170682	0.032336
829.83	1.54226	1.1014	0.601261	0.170765	0.032171
830.03	1.54303	1.10148	0.601292	0.170722	0.03215
830.23	1.54371	1.1017	0.6015	0.170714	0.031759
830.43	1.54448	1.10216	0.602359	0.171254	0.03143
830.63	1.5443	1.10238	0.60272	0.171155	0.031209
830.83	1.54521	1.10269	0.602933	0.171139	0.031463
831.03	1.54525	1.10326	0.603347	0.171593	0.032125
831.23	1.54446	1.1035	0.603266	0.171738	0.032116
831.43	1.54421	1.1037	0.603682	0.171238	0.032491
831.63	1.54456	1.10438	0.604496	0.171604	0.032898
831.83	1.54435	1.10495	0.604719	0.171688	0.032899
832.03	1.54467	1.10577	0.605404	0.171543	0.033666
832.23	1.54449	1.10598	0.605416	0.171442	0.033653
832.43	1.54466	1.10636	0.605365	0.17147	0.034248
832.63	1.54477	1.10678	0.605376	0.172047	0.03514
832.83	1.54536	1.10659	0.605072	0.172228	0.035278
833.03	1.54575	1.10694	0.605409	0.173051	0.035837
833.23	1.54554	1.10714	0.605486	0.17292	0.03578
833.43	1.54631	1.10736	0.605848	0.173427	0.035239
833.63	1.54629	1.10711	0.605678	0.173428	0.034914
833.83	1.54711	1.10694	0.605649	0.173187	0.034099
834.03	1.54818	1.10701	0.605997	0.173229	0.033811
834.23	1.54931	1.10784	0.607056	0.173903	0.033814
834.43	1.54947	1.10762	0.606865	0.174506	0.033754
834.63	1.54893	1.10735	0.60731	0.174728	0.03332
834.83	1.5491	1.10678	0.607309	0.174966	0.033225
835.03	1.5488	1.10685	0.608152	0.174862	0.033264
835.23	1.54832	1.10674	0.608197	0.174722	0.03318
835.43	1.54843	1.10657	0.609376	0.174389	0.033431
835.63	1.54926	1.1076	0.610174	0.175162	0.034048
835.83	1.54966	1.10791	0.610646	0.175368	0.034148
836.03	1.54992	1.10799	0.611408	0.175249	0.034721
836.23	1.54958	1.10822	0.611666	0.175437	0.035282
836.43	1.54912	1.10773	0.611517	0.174915	0.035157
836.63	1.54873	1.10786	0.611446	0.1752	0.035012
836.83	1.54886	1.10753	0.611584	0.17485	0.034156
837.03	1.54928	1.10792	0.612087	0.174973	0.034245
837.23	1.54926	1.10794	0.612279	0.174766	0.034077
837.43	1.5495	1.10818	0.611874	0.174718	0.033488
837.63	1.54898	1.10804	0.610933	0.173756	0.033447
837.83	1.54904	1.10829	0.6102	0.173734	0.032863
838.03	1.54998	1.1087	0.610559	0.173652	0.033331
838.23	1.5503	1.10926	0.610758	0.174293	0.033278
838.43	1.54998	1.10841	0.610239	0.174238	0.032801
838.63	1.55056	1.10888	0.611353	0.17492	0.03317
838.83	1.55093	1.10902	0.611093	0.174817	0.032952
839.03	1.55112	1.10966	0.611631	0.174841	0.032846
839.23	1.55155	1.11011	0.612454	0.175454	0.033241
839.43	1.55191	1.11066	0.613214	0.175516	0.033102
839.63	1.55225	1.1113	0.613579	0.176023	0.0331
839.83	1.55194	1.11136	0.613943	0.175674	0.032917
840.03	1.55166	1.11131	0.614471	0.175415	0.032883
840.23	1.55167	1.11155	0.614875	0.175256	0.033042
840.43	1.55249	1.11138	0.615035	0.175049	0.032695
840.63	1.55252	1.11171	0.615307	0.175152	0.032523
840.83	1.55316	1.11194	0.616227	0.175596	0.032746
841.03	1.55399	1.11259	0.617082	0.176421	0.033936
841.23	1.55414	1.1129	0.617169	0.176564	0.034796
841.43	1.55431	1.113	0.617343	0.176724	0.035193
841.63	1.55456	1.11349	0.617556	0.176457	0.035466
841.83	1.55485	1.11406	0.618314	0.177027	0.035723
842.03	1.55563	1.11443	0.619224	0.177418	0.036209
842.23	1.55604	1.11441	0.619507	0.177801	0.035959
842.43	1.55653	1.11388	0.619468	0.177858	0.036186
842.63	1.55763	1.11449	0.619932	0.178778	0.036733
842.83	1.55792	1.1143	0.619649	0.178432	0.035946
843.03	1.55803	1.11444	0.619786	0.1784	0.035774
843.23	1.55794	1.1143	0.620133	0.178708	0.035501
843.43	1.55828	1.11432	0.619877	0.178752	0.035431
843.63	1.55779	1.11376	0.619515	0.178774	0.035082
843.83	1.55793	1.11428	0.61956	0.178589	0.035047
844.03	1.55816	1.11409	0.619885	0.178833	0.03463
844.23	1.55845	1.11445	0.619962	0.178539	0.034379
844.43	1.55846	1.11455	0.619721	0.178618	0.033921
844.63	1.55807	1.11507	0.620039	0.178886	0.033529
844.83	1.55882	1.11534	0.620628	0.179209	0.033616
845.03	1.55956	1.11612	0.621181	0.179819	0.03454
845.23	1.55895	1.11614	0.620909	0.179808	0.034515
845.43	1.55934	1.11668	0.621646	0.1803	0.034963
845.63	1.55983	1.11789	0.622002	0.180706	0.035552
845.83	1.56064	1.11849	0.623047	0.181719	0.036538
846.03	1.56172	1.11888	0.623178	0.182177	0.036868
846.23	1.5623	1.11928	0.62361	0.182401	0.037063
846.43	1.5629	1.11933	0.624022	0.182588	0.037685
846.63	1.56407	1.12038	0.62516	0.183408	0.038433
846.83	1.56431	1.12079	0.625361	0.18321	0.038253
847.03	1.56455	1.12159	0.625473	0.183185	0.038508
847.23	1.56481	1.12152	0.625727	0.183398	0.038604
847.43	1.56549	1.122	0.625875	0.18402	0.03959
847.63	1.56515	1.12289	0.625814	0.184155	0.038825
847.83	1.56533	1.12373	0.626192	0.183779	0.038511
848.03	1.56559	1.12444	0.626787	0.184039	0.0384
848.23	1.56548	1.12487	0.626531	0.183721	0.037845
848.43	1.56496	1.12445	0.625864	0.183309	0.037112
848.63	1.56534	1.12458	0.626113	0.183163	0.037119
848.83	1.56589	1.12486	0.625889	0.183346	0.037232
849.03	1.56584	1.1251	0.625796	0.183373	0.037271
849.23	1.56544	1.12438	0.625717	0.183671	0.037037
849.43	1.56599	1.1251	0.627348	0.184524	0.037914
849.63	1.56659	1.12541	0.6281	0.1846	0.038537
849.83	1.56672	1.1253	0.628828	0.184878	0.038727
850.03	1.56678	1.1246	0.62877	0.184331	0.038039
850.23	1.56648	1.12404	0.628772	0.183624	0.037475
850.43	1.56671	1.12385	0.629416	0.183113	0.037324
850.63	1.56763	1.12459	0.630193	0.183644	0.037616
850.83	1.568	1.12477	0.630708	0.183712	0.036922
851.03	1.56858	1.12471	0.630922	0.184129	0.037022
851.23	1.56915	1.12528	0.631254	0.185036	0.037633
851.43	1.56999	1.12628	0.631868	0.18604	0.038329
851.63	1.5697	1.12666	0.631965	0.185764	0.037887
851.83	1.56998	1.1266	0.632096	0.185921	0.038565
852.03	1.5703	1.12693	0.631931	0.186024	0.038732
852.23	1.57002	1.12687	0.631633	0.186059	0.038288
852.43	1.57001	1.12698	0.631827	0.186337	0.038624
852.63	1.5707	1.1278	0.632088	0.186663	0.03922
852.83	1.57107	1.12831	0.632126	0.186966	0.03912
853.03	1.57118	1.12826	0.632331	0.186835	0.038655
853.23	1.57104	1.12783	0.633105	0.187298	0.038717
853.43	1.57115	1.12846	0.633749	0.18699	0.038949
853.63	1.57123	1.12861	0.633354	0.186559	0.038937
853.83	1.57089	1.12842	0.633162	0.187139	0.038606
854.03	1.57041	1.12805	0.632613	0.186846	0.037717
854.23	1.57069	1.1286	0.632591	0.18689	0.037427
854.43	1.57125	1.12887	0.632972	0.187443	0.037084
854.63	1.5714	1.12912	0.632979	0.187917	0.036861
854.83	1.57146	1.12923	0.633246	0.187849	0.036053
855.03	1.57133	1.12938	0.633528	0.188173	0.035996
855.23	1.57121	1.12985	0.633909	0.188219	0.036437
855.43	1.57144	1.12997	0.634523	0.188133	0.036784
855.63	1.57133	1.13036	0.634836	0.187728	0.037282
855.83	1.57168	1.13039	0.635145	0.187949	0.037457
856.03	1.57266	1.13086	0.635857	0.188201	0.036983
856.23	1.57306	1.13097	0.636397	0.188507	0.036748
856.43	1.57334	1.1316	0.6371	0.188583	0.037142
856.63	1.57355	1.13108	0.636928	0.188181	0.036919
856.83	1.5744	1.13111	0.637557	0.188392	0.037311
857.03	1.57509	1.13105	0.637946	0.188496	0.037452
857.23	1.57563	1.13088	0.638804	0.188866	0.038081
857.43	1.57686	1.13216	0.639491	0.189226	0.038739
857.63	1.57703	1.13207	0.639806	0.190008	0.039148
857.83	1.57804	1.1323	0.640379	0.191086	0.039408
858.03	1.57871	1.13241	0.640596	0.191494	0.039652
858.23	1.5798	1.13288	0.641143	0.192095	0.039965
858.43	1.58037	1.1326	0.640927	0.192113	0.039995
858.63	1.58038	1.13269	0.641088	0.191934	0.03989
858.83	1.58026	1.13276	0.641211	0.191771	0.039351
859.03	1.57961	1.13288	0.641589	0.192074	0.039423
859.23	1.58	1.13344	0.641581	0.192249	0.039247
859.43	1.58019	1.13409	0.641978	0.192465	0.039018
859.63	1.58023	1.13484	0.642171	0.192528	0.038962
859.83	1.58	1.13462	0.641947	0.192882	0.038581
860.03	1.57976	1.13495	0.641894	0.193158	0.038044
860.23	1.57876	1.13488	0.641446	0.19303	0.037477
860.43	1.57865	1.13558	0.641864	0.193016	0.037643
860.63	1.57811	1.13482	0.641658	0.192717	0.037129
860.83	1.57837	1.1356	0.641777	0.192455	0.037179
861.03	1.57891	1.13628	0.642358	0.192898	0.037013
861.23	1.57942	1.13729	0.643597	0.193623	0.037589
861.43	1.5796	1.1374	0.643882	0.193298	0.037467
861.63	1.57985	1.13725	0.64434	0.193532	0.037646
861.83	1.58037	1.1372	0.644385	0.193536	0.037675
862.03	1.581	1.13737	0.644844	0.193593	0.038216
862.23	1.58103	1.13713	0.644546	0.193436	0.037961
862.43	1.58128	1.13656	0.644619	0.192993	0.038122
862.63	1.58121	1.13604	0.644825	0.193222	0.037673
862.83	1.58142	1.13606	0.645313	0.193356	0.037593
863.03	1.5817	1.13642	0.645325	0.193568	0.037569
863.23	1.58216	1.13673	0.645469	0.193968	0.03732
863.43	1.58231	1.13665	0.645631	0.193875	0.037543
863.63	1.58209	1.137	0.645432	0.193981	0.037768
863.83	1.5822	1.13767	0.645841	0.194952	0.037879
864.03	1.58199	1.13808	0.645766	0.195329	0.038112
864.23	1.58224	1.13878	0.646127	0.195291	0.038096
864.43	1.58261	1.13955	0.646691	0.195015	0.038453
864.63	1.58213	1.13927	0.646732	0.194998	0.037887
864.83	1.58283	1.13982	0.646806	0.194799	0.037854
865.03	1.58327	1.14051	0.647438	0.195368	0.038386
865.23	1.58365	1.14074	0.647388	0.195146	0.03831
865.43	1.58324	1.1401	0.646711	0.194177	0.038073
865.63	1.58357	1.1407	0.647263	0.194394	0.037834
865.83	1.5832	1.13993	0.646421	0.193366	0.037181
866.03	1.584	1.14042	0.646949	0.193751	0.037753
866.23	1.58424	1.13998	0.646963	0.193359	0.037547
866.43	1.58518	1.14051	0.647762	0.193326	0.037834
866.63	1.58625	1.14081	0.648264	0.193843	0.037914
866.83	1.5871	1.14107	0.649246	0.194016	0.038052
867.03	1.58692	1.14109	0.648956	0.193918	0.037838
867.23	1.58765	1.14142	0.650003	0.194579	0.038378
867.43	1.58835	1.14208	0.650826	0.194754	0.038693
867.63	1.58827	1.14322	0.651187	0.195802	0.039167
867.83	1.58879	1.14399	0.651855	0.19662	0.039594
868.03	1.58897	1.14424	0.651967	0.196604	0.040087
868.23	1.58978	1.14459	0.652565	0.197175	0.040272
868.43	1.59033	1.14538	0.653434	0.197513	0.040607
868.63	1.59024	1.14498	0.653323	0.19757	0.04008
868.83	1.59065	1.14521	0.653242	0.198026	0.040372
869.03	1.5905	1.14514	0.652907	0.198297	0.040256
869.23	1.59091	1.14506	0.651867	0.198188	0.039764
869.43	1.59034	1.14484	0.651705	0.197959	0.039706
869.63	1.59066	1.14508	0.651559	0.19814	0.039292
869.83	1.59052	1.14486	0.65137	0.197599	0.039401
870.03	1.59119	1.14534	0.651903	0.198182	0.040154
870.23	1.59082	1.14499	0.651829	0.197573	0.040074
870.43	1.59104	1.14509	0.651981	0.19793	0.040152
870.63	1.59076	1.14436	0.65219	0.198058	0.039984
870.83	1.59065	1.14444	0.652675	0.198446	0.040499
871.03	1.59022	1.1449	0.652288	0.19843	0.040698
871.23	1.59015	1.14511	0.653128	0.198402	0.040886
871.43	1.58931	1.14482	0.653299	0.198	0.040763
871.63	1.58915	1.14516	0.653681	0.19842	0.040893
871.83	1.58959	1.14523	0.654177	0.197995	0.040494
872.03	1.58994	1.14532	0.654487	0.198437	0.040654
872.23	1.59069	1.14551	0.654832	0.198429	0.040438
872.43	1.59067	1.14654	0.65561	0.198227	0.040538
872.63	1.59108	1.147	0.655838	0.198775	0.040574
872.83	1.59255	1.14775	0.65602	0.199513	0.040788
873.03	1.59372	1.14827	0.655685	0.199478	0.040928
873.23	1.59482	1.14916	0.655796	0.199715	0.041047
873.43	1.5955	1.14949	0.656473	0.200138	0.041123
873.63	1.5964	1.14993	0.656865	0.200476	0.041411
873.83	1.59651	1.15071	0.657219	0.200614	0.041695
874.03	1.59692	1.15062	0.657375	0.201143	0.041831
874.23	1.59697	1.15041	0.657682	0.201356	0.041882
874.43	1.59679	1.15082	0.658012	0.201873	0.041365
874.63	1.59617	1.15125	0.657902	0.20216	0.041159
874.83	1.59617	1.15125	0.657149	0.202244	0.040965
875.03	1.59485	1.15099	0.656887	0.201644	0.040007
875.23	1.59421	1.15004	0.657401	0.200876	0.039273
875.43	1.59373	1.14966	0.657545	0.200928	0.03879
875.63	1.59365	1.15006	0.657504	0.201264	0.038352
875.83	1.59406	1.14989	0.657039	0.201193	0.038078
876.03	1.59375	1.14931	0.656914	0.201379	0.037884
876.23	1.59368	1.14955	0.656737	0.201029	0.037568
876.43	1.59391	1.1498	0.657246	0.20134	0.038306
876.63	1.59472	1.14979	0.657285	0.201632	0.03799
876.83	1.59548	1.1498	0.657565	0.201461	0.038198
877.03	1.59641	1.14994	0.657933	0.201715	0.038156
877.23	1.59711	1.15016	0.658981	0.202006	0.038854
877.43	1.59778	1.15089	0.659447	0.202187	0.039401
877.63	1.59841	1.15176	0.66002	0.202569	0.040094
877.83	1.599	1.15265	0.660497	0.202816	0.040343
878.03	1.59971	1.15281	0.661344	0.203452	0.040681
878.23	1.60062	1.15381	0.661934	0.204072	0.041178
878.43	1.60082	1.15482	0.662121	0.204499	0.041205
878.63	1.60152	1.15522	0.662318	0.204906	0.041512
878.83	1.60238	1.15559	0.662564	0.204769	0.041778
879.03	1.60258	1.15592	0.66349	0.204547	0.041998
879.23	1.60354	1.15583	0.664252	0.204791	0.042171
879.43	1.60353	1.15646	0.664309	0.205534	0.042553
879.63	1.60418	1.15706	0.664272	0.206152	0.042837
879.83	1.60402	1.15626	0.663935	0.205333	0.042797
880.03	1.60354	1.15585	0.664011	0.205081	0.042623
880.23	1.60383	1.15597	0.664284	0.205185	0.04305
880.43	1.60351	1.15562	0.664922	0.205074	0.042868
880.63	1.603	1.15518	0.664898	0.204226	0.041993
880.83	1.60247	1.15538	0.665593	0.203875	0.042074
881.03	1.60274	1.15605	0.666084	0.204154	0.042015
881.23	1.60245	1.15616	0.666488	0.204395	0.042632
881.43	1.60241	1.15675	0.666535	0.204616	0.042326
881.63	1.6022	1.15646	0.666556	0.204985	0.042219
881.83	1.60202	1.15643	0.666208	0.204736	0.041467
882.03	1.60254	1.15661	0.666595	0.205151	0.041226
882.23	1.60292	1.15703	0.666905	0.205422	0.041265
882.43	1.60285	1.1567	0.667062	0.205125	0.040842
882.63	1.60328	1.15664	0.667048	0.205146	0.040803
882.83	1.60326	1.15675	0.667142	0.205293	0.040458
883.03	1.60383	1.15712	0.667371	0.205701	0.040594
883.23	1.60405	1.15731	0.66784	0.205652	0.040439
883.43	1.60413	1.15776	0.667886	0.205741	0.040548
883.63	1.60451	1.15787	0.668212	0.205384	0.040282
883.83	1.60481	1.15793	0.668094	0.204645	0.040349
884.03	1.60565	1.15868	0.668621	0.205118	0.040827
884.23	1.60602	1.15901	0.669155	0.204903	0.040935
884.43	1.60596	1.15982	0.669814	0.204924	0.040858
884.63	1.60621	1.1605	0.66994	0.204292	0.04064
884.83	1.60641	1.16134	0.67045	0.205199	0.041062
885.03	1.607	1.16219	0.670566	0.20592	0.041251
885.23	1.60727	1.16211	0.670461	0.206026	0.041155
885.43	1.6078	1.16238	0.670313	0.206241	0.041146
885.63	1.60779	1.16225	0.669761	0.206233	0.040802
885.83	1.608	1.16243	0.670102	0.206379	0.040491
886.03	1.60889	1.16257	0.671125	0.2068	0.040961
886.23	1.60881	1.16268	0.670929	0.207345	0.041218
886.43	1.60902	1.16192	0.670318	0.207447	0.040741
886.63	1.6094	1.16209	0.669507	0.207526	0.040813
886.83	1.60932	1.16237	0.66942	0.208052	0.040875
887.03	1.60989	1.16288	0.670026	0.208354	0.041318
887.23	1.60969	1.16241	0.670379	0.207592	0.041598
887.43	1.60963	1.16196	0.670407	0.2076	0.040996
887.63	1.61009	1.16243	0.671219	0.208	0.041347
887.83	1.61107	1.16299	0.671457	0.208208	0.041558
888.03	1.61102	1.16296	0.671858	0.208497	0.04119
888.23	1.61127	1.16324	0.672199	0.208655	0.041292
888.43	1.61187	1.16378	0.672818	0.20937	0.041553
888.63	1.61176	1.16427	0.673339	0.209655	0.0418
888.83	1.61152	1.16473	0.6741	0.210603	0.042423
889.03	1.61217	1.16522	0.674617	0.210942	0.042688
889.23	1.61245	1.16533	0.67554	0.211042	0.043235
889.43	1.61305	1.16576	0.676034	0.211639	0.043843
889.63	1.61301	1.16618	0.676114	0.211817	0.043703
889.83	1.61319	1.16642	0.676856	0.212117	0.044452
890.03	1.61418	1.16703	0.677467	0.212888	0.04512
890.23	1.61458	1.16687	0.677202	0.213188	0.044981
890.43	1.61441	1.16672	0.676885	0.213196	0.045119
890.63	1.61486	1.1674	0.676791	0.213397	0.045727
890.83	1.61548	1.16772	0.676862	0.214429	0.045538
891.03	1.61543	1.16761	0.677304	0.214386	0.045242
891.23	1.6149	1.16688	0.677166	0.213831	0.044848
891.43	1.61491	1.16671	0.676705	0.213457	0.043468
891.63	1.61497	1.16689	0.676796	0.213725	0.043241
891.83	1.61474	1.16692	0.676266	0.213647	0.042592
892.03	1.61467	1.16658	0.676266	0.21368	0.041971
892.23	1.61463	1.16665	0.676471	0.213408	0.042161
892.43	1.61482	1.16655	0.676848	0.213345	0.041954
892.63	1.61443	1.16688	0.677106	0.213175	0.042164
892.83	1.61417	1.16662	0.677107	0.212464	0.042065
893.03	1.61472	1.16667	0.677236	0.211829	0.041795
893.23	1.61506	1.16693	0.677724	0.211619	0.041755
893.43	1.6155	1.1677	0.677728	0.211918	0.042072
893.63	1.61591	1.16819	0.677861	0.211943	0.042134
893.83	1.61644	1.16881	0.678054	0.211802	0.043115
894.03	1.61702	1.16918	0.678546	0.21226	0.042978
894.23	1.61697	1.16875	0.678352	0.21209	0.042948
894.43	1.61718	1.16918	0.678007	0.212242	0.042931
894.63	1.61834	1.16969	0.678674	0.212847	0.043021
894.83	1.61869	1.16991	0.678346	0.212986	0.042735
895.03	1.61821	1.16986	0.678544	0.212713	0.042757
895.23	1.61811	1.16962	0.678584	0.212646	0.04257
895.43	1.61844	1.17011	0.679033	0.213405	0.042467
895.63	1.61867	1.17097	0.680214	0.214323	0.043004
895.83	1.6188	1.17131	0.68117	0.214839	0.043293
896.03	1.61988	1.17108	0.682094	0.214991	0.043874
896.23	1.62008	1.17132	0.682645	0.215463	0.044645
896.43	1.62063	1.17128	0.682562	0.215735	0.044799
896.63	1.62043	1.17172	0.682456	0.215916	0.045177
896.83	1.62084	1.17192	0.682651	0.215821	0.045242
897.03	1.62173	1.17294	0.683487	0.21654	0.045542
897.23	1.62219	1.17335	0.684141	0.217402	0.045727
897.43	1.62186	1.17302	0.683848	0.217425	0.045369
897.63	1.62197	1.17283	0.683509	0.21708	0.044653
897.83	1.62173	1.1727	0.682947	0.216616	0.044235
898.03	1.62174	1.17216	0.682987	0.216442	0.043714
898.23	1.62137	1.1714	0.6823	0.215367	0.042764
898.43	1.62147	1.17153	0.681908	0.214952	0.041727
898.63	1.62178	1.17146	0.682011	0.214868	0.041758
898.83	1.62188	1.17188	0.681925	0.214711	0.041714
899.03	1.62198	1.17187	0.682128	0.214878	0.041659
899.23	1.62177	1.17181	0.682216	0.214774	0.041158
899.43	1.62149	1.17212	0.682817	0.215073	0.041121
899.63	1.6217	1.17224	0.682924	0.214738	0.041276
[truncated: 5,001 more rows]

[truncated: 12 more sheets: Fig 5b, Fig 6a, Fig 6c, Fig 6d, Fig 6e, Fig 7e, Fig 7f, Supplementary Fig 1, Supplementary Fig 3b, Supplementary Fig 3c, Supplementary Fig 7b, Supplementary Fig 10c]
